# Supplementary material for: Moderate DNA methylation changes associated with nitrogen remobilization and leaf senescence in Arabidopsis
Source: J Exp Bot. 2022 May 13;73(14):4733–52. doi: 10.1093/jxb/erac167 (PMC9366325; doi:10.1093/jxb/erac167)
Supplement: erac167_suppl_Supplementary_Tables_S1-S6 [file erac167_suppl_supplementary_tables_s1-s6.xls]

## Sheet: Tab S1 primers
Supplementary Table S1. Primer pairs used for gene expression analyses via qRT-PCR
ROS1 FW	CGAGCAGCAGATGTTAAGGAAG
ROS1 REV	CAAACGCACTGGCAAAATGTCT
PHYC FW	TCCGCCATGAAGTGAAGGAC
PHYC REV	CTGCTCCCTGCATAAAACGC
AT1G66890 FW	GAGTCCGACACGTAGTCCAG
AT1G66890 REV	CACTTTCCTCAAACGGTGGC
AT5G53120 FW	TCTTCCCATACGTCTCTCCGT
AT5G53120 REV	ATAGACTGCTTTGCCGCCTT
AT3G44530 FW	CCTCGTGGGTGACTTGGTAG
AT3G44530 REV	GGAAGCAGTCATCAGCCACT
AT1G44820 FW	GAGGCTTCTCACCTCTCCGT
AT1G44820 REV	CCTGGAATCCCCTCAGCTTT
Actin2 FW	ATGGCTGAGGCTGATGATATT
Actin2 REV	GGAGCAATACGAAGCTCATTG

## Sheet: Tab. S2A Production quality
Suppl Table S2A Raw data sequencing quality and production efficiency
Production quality
Data production Quality
Sample name	Flowcell_lane	Raw Reads	Raw Bases (G)	Total RawData (G)	Effective rate (%)	Clean bases (G)	Clean Q (20%)	Clean Q (30%)	Clean GC (%)	BS conversion rate (%)
Bolting1	AHWMYTDSXX-new_L4	7856024	2.3568	3.6687	90.3801	2.1301	97.6456	92.2572	20.2944	99.38
Bolting1	BHWNTHDSXX-new_L4	4372988	1.3119		90.4924	1.1872	97.55	92.0834	20.2782	99.38
Bolting2	AHWMYTDSXX-new_L4	11125460	3.3376	5.1503	90.3097	3.0142	97.5602	91.997	18.998	99.34
Bolting2	BHWNTHDSXX-new_L4	6042109	1.8126		90.5202	1.6408	97.4494	91.7754	18.9896	99.34
Bolting3	AHWMYTDSXX-new_L4	8833484	2.65	4.0755	90.2828	2.3925	97.6327	92.2213	20.3635	99.43
Bolting3	BHWNTHDSXX-new_L4	4751389	1.4254		90.5646	1.2909	97.5761	92.1221	20.3526	99.41
Flower_1	AHWMYTDSXX-new_L4	8976969	2.6931	4.2302	89.9824	2.4233	97.5864	92.103	20.6741	99.4
Flower_1	BHWNTHDSXX-new_L4	5123716	1.5371		90.1357	1.3855	97.4829	91.9054	20.6834	99.42
Flower_2	AHWMYTDSXX-new_L4	10014113	3.0042	4.5978	89.6724	2.694	97.6959	92.4049	20.3725	99.38
Flower_2	BHWNTHDSXX-new_L4	5311924	1.5936		89.9014	1.4326	97.5824	92.162	20.3597	99.38
Flower_3	AHWMVWDSXX-new_L1	9860427	2.9581	4.561	90.1165	2.6658	97.2935	91.3099	20.3983	99.37
Flower_3	BHWNTHDSXX-new_L4	5343024	1.6029		90.5579	1.4516	97.6812	92.3596	20.3667	99.38
SD_1	AHWMYTDSXX-new_L4	8869161	2.6607	4.0897	90.1144	2.3977	97.5877	92.0886	20.1802	99.37
SD_1	BHWNTHDSXX-new_L4	4763238	1.429		90.2414	1.2895	97.4763	91.8806	20.1689	99.36
SD_2	AHWMYTDSXX-new_L4	9823517	2.9471	4.7219	90.023	2.653	97.7348	92.5129	20.3787	99.37
SD_2	BHWNTHDSXX-new_L4	5916272	1.7749		90.2794	1.6024	97.6499	92.3334	20.3824	99.37
SD_3	AHWMYTDSXX-new_L4	10042773	3.0128	4.6375	90.0166	2.7121	97.5913	92.1189	20.3277	99.41
SD_3	BHWNTHDSXX-new_L4	5415715	1.6247		90.3139	1.4673	97.5123	91.9671	20.3265	99.39
SM_1	AHWMYTDSXX-new_L4	12749958	3.825	4.8802	86.1645	3.2958	97.5722	92.18	20.7543	99.32
SM_1	BHWNTHDSXX-new_L4	3517377	1.0552		86.5484	0.9133	97.4763	92.019	20.7526	99.31
SM_2	AHWMYTDSXX-new_L4	8068033	2.4204	5.0518	90.1701	2.1825	97.5416	92.0009	21.9804	99.38
SM_2	BHWNTHDSXX-new_L4	4644251	1.3933		90.2345	1.2572	97.4255	91.7938	21.9652	99.39
SM_3	AHWMYTDSXX-new_L4	10686897	3.2061	3.8137	90.1194	2.8893	97.5944	92.0913	20.1837	99.38
SM_3	BHWNTHDSXX-new_L4	6152527	1.8458		90.1674	1.6643	97.4544	91.8129	20.1754	99.36
(1) Sample name: Sample name
(2) Flowcell_lane: Named as Samplename.Flowcell_lane
(3) Raw Reads: The original sequencing read counts
(4) Raw Bases(G): Raw read counts multiplied by read length, saved in G unit
(5) Total RawData(G): The total rawdata of all lanes
(6) Effective Rate(%): The protion of clean bases in raw bases
(7) Clean Bases(G): Clean read counts multiplied by read length, saved in G unit
(8) Clean Q20(%): The propotion of clean bases with quality score more than 20
(9) Clean Q30(%): The propotion of clean bases with quality score more than 30
(10) Clean GC(%): The propotion of G and C in all clean bases
(11) BS Conversion rate(%): The bisulfite conversion rate for C converting to T

## Sheet: Tab. S2B Mapping efficiency
Suppl Table S2B Mapping efficiency
Samples	Total reads	Mapped reads	Unique mapping rate
Bolting1	12081925	8916071	0.738
Bolting2	16949215	13422841	0.7919
Bolting3	13419700	9986207	0.7441
Flower_1	18739033	14033219	0.7489
Flower_2	15137426	11281900	0.7453
Flower_3	15039675	11409081	0.7586
SD_1	13461305	10413040	0.7736
SD_2	15551774	11815376	0.7597
SD_3	15268480	11661343	0.7638
SM_1	16013013	10745904	0.6711
SM_2	12545415	9109853	0.7261
SM_3	16610992	13034158	0.7847

## Sheet: Tab S2c DMLs
Table S2C Differentially methylated loci
DMLs		Total	CG	CHG	CHH				Total	CG	CHG	CHH
All		455047	163909	122123	169015		Cytosines with methylation		0.152	0.3434	0.1913	0.11
Unique		355981	112939	87055	155987		DMLs from total cytosines		0.00878285	0.0214825	0.015078	0.00528761
		0.782295	0.689035	0.712847	0.922918		DMLs from total mC		0.0577819	0.0625583	0.0788185	0.0480692
Unique in:		Total	CG	CHG	CHH
ORF		27787	20800	2957	4029
TE		209239	57874	58096	93269
TE_prom		60146	12988	14177	32981
2500prom		4781	1582	959	2240
						`

## Sheet: Tab S3 genes with DMRs
Supplementary Table S3. List of genes with DMRs intersecting their ORF, identified via the Gene Ontology database.
Mapped IDs	Gene name; Gene symbol	PANTHER Family/Subfamily	PANTHER Protein Class
AT2G14750	Adenylyl-sulfate kinase 1, chloroplastic;APK1;ortholog	ADENYLYL-SULFATE KINASE 1, CHLOROPLASTIC (PTHR11055:SF55)	kinase(PC00137);nucleotidyltransferase(PC00174)
AT1G77960	Repressor ROX1-like protein;At1g77960;ortholog
AT5G17250	Alkaline-phosphatase-like family protein;MKP11.10;ortholog	GPI ETHANOLAMINE PHOSPHATE TRANSFERASE 3 (PTHR23071:SF1)
AT5G25140	Cytochrome P450 71B13;CYP71B13;ortholog	CYTOCHROME P450 71B13-RELATED (PTHR47956:SF92)
AT1G67520	G-type lectin S-receptor-like serine/threonine-protein kinase At1g67520;At1g67520;ortholog	G-TYPE LECTIN S-RECEPTOR-LIKE SERINE/THREONINE-PROTEIN KINASE CES101 (PTHR27002:SF787)
AT3G04210	At3g04210/T6K12_17;At3g04210;ortholog	DISEASE RESISTANCE PROTEIN (TIR-NBS-LRR CLASS) FAMILY (PTHR11017:SF297)
AT4G11850	Phospholipase D gamma 1;PLDGAMMA1;ortholog	PHOSPHOLIPASE D GAMMA 1-RELATED (PTHR18896:SF152)
AT1G67490	Mannosyl-oligosaccharide glucosidase GCS1;GCS1;ortholog	MANNOSYL-OLIGOSACCHARIDE GLUCOSIDASE (PTHR10412:SF11)
AT2G47020	Peptide chain release factor 1;At2g47020;ortholog	LD18447P (PTHR43804:SF7)	translation release factor(PC00225)
AT4G04490	Cysteine-rich receptor-like protein kinase 36;CRK36;ortholog	CYSTEINE-RICH RECEPTOR-LIKE PROTEIN KINASE 36 (PTHR27002:SF389)
AT4G13890	Serine hydroxymethyltransferase 5;SHM5;ortholog	SERINE HYDROXYMETHYLTRANSFERASE, CYTOSOLIC (PTHR11680:SF35)	methyltransferase(PC00155)
AT5G39670	Probable calcium-binding protein CML46;CML46;ortholog	CALCIUM-BINDING PROTEIN CML46-RELATED (PTHR10891:SF745)
AT2G33380	Probable peroxygenase 3;PXG3;ortholog	PEROXYGENASE 3-RELATED (PTHR31495:SF0)
AT4G16550	HSP20-like chaperone;At4g16550;ortholog	57 KDA HEAT SHOCK PROTEIN-RELATED (PTHR46991:SF6)
AT5G40440	Mitogen-activated protein kinase kinase 3;MKK3;ortholog	DUAL SPECIFICITY MITOGEN-ACTIVATED PROTEIN KINASE KINASE 5 (PTHR48013:SF9)
AT1G62560	Flavin-containing monooxygenase FMO GS-OX3;FMOGS-OX3;ortholog	FLAVIN-CONTAINING MONOOXYGENASE FMO GS-OX1-RELATED (PTHR23023:SF244)	oxygenase(PC00177)
AT3G45140	Lipoxygenase 2, chloroplastic;LOX2;ortholog	LIPOXYGENASE 2, CHLOROPLASTIC (PTHR11771:SF168)	oxygenase(PC00177)
AT1G61360	G-type lectin S-receptor-like serine/threonine-protein kinase At1g61360;At1g61360;ortholog	SUBFAMILY NOT NAMED (PTHR27002:SF411)
AT5G67120	RING/U-box superfamily protein;At5g67120;ortholog	RING/U-BOX SUPERFAMILY PROTEIN (PTHR22937:SF142)	ubiquitin-protein ligase(PC00234)
AT4G10210	Transmembrane protein, putative (DUF239);At4g10210;ortholog	PROTEIN, PUTATIVE (DUF239)-RELATED (PTHR31589:SF123)
AT3G50470	RPW8-like protein 3;HR3;ortholog	RPW8-LIKE PROTEIN 1-RELATED (PTHR36766:SF5)
AT1G56690	Pentatricopeptide repeat-containing protein At1g56690, mitochondrial;PCMP-H69;ortholog	OS03G0317100 PROTEIN (PTHR24015:SF1924)
AT2G41080	Pentatricopeptide repeat-containing protein At2g41080;PCMP-H29;ortholog	OS03G0816600 PROTEIN (PTHR24015:SF1956)
AT2G07240	Cysteine-type peptidase;At2g07240;ortholog
AT2G31890	RAP domain-containing protein, chloroplastic;RAP;ortholog	GH07286P-RELATED (PTHR21228:SF40)
AT1G35710	Probable leucine-rich repeat receptor-like protein kinase At1g35710;At1g35710;ortholog	OS02G0553000 PROTEIN (PTHR48053:SF22)
AT1G36675	Glycine-rich protein;At1g36675;ortholog
AT1G57590	Pectin acetylesterase 2;PAE2;ortholog	PECTIN ACETYLESTERASE 2 (PTHR21562:SF75)
AT5G65610	Uncharacterized protein;At5g65610;ortholog
AT3G61030	Calcium-dependent lipid-binding (CaLB domain) family protein;At3g61030;ortholog	C2 CALCIUM/LIPID-BINDING ENDONUCLEASE/EXONUCLEASE/PHOSPHATASE-RELATED (PTHR10774:SF190)
AT3G29690	HXXXD-type acyl-transferase family protein;At3g29690;ortholog	AGMATINE COUMAROYLTRANSFERASE-RELATED (PTHR31625:SF36)
AT2G18690	Expressed protein;MSF3.7;ortholog	EXPRESSED PROTEIN-RELATED (PTHR33133:SF26)
AT5G59660	Leucine-rich repeat protein kinase family protein;MTH12.10;ortholog	LRR RECEPTOR-LIKE SERINE/THREONINE-PROTEIN KINASE PAM74-RELATED (PTHR45631:SF57)
AT4G31910	Brassinosteroid-related acyltransferase 1;BAT1;ortholog	BRASSINOSTEROID-RELATED ACYLTRANSFERASE 1 (PTHR31642:SF145)
AT3G50460	RPW8-like protein 2;HR2;ortholog	RPW8-LIKE PROTEIN 1-RELATED (PTHR36766:SF5)
AT5G04950	Nicotianamine synthase 1;NAS1;ortholog	NICOTIANAMINE SYNTHASE 1 (PTHR32266:SF14)
AT1G32900	Granule-bound starch synthase 1, chloroplastic/amyloplastic;GBSS1;ortholog	GRANULE-BOUND STARCH SYNTHASE 1, CHLOROPLASTIC/AMYLOPLASTIC (PTHR45825:SF3)
AT5G48130	BTB/POZ domain-containing protein At5g48130;At5g48130;ortholog	OS07G0584200 PROTEIN (PTHR32370:SF13)
AT2G24880	Plant self-incompatibility protein S1 family;At2g24880;ortholog	PLANT SELF-INCOMPATIBILITY PROTEIN S1 FAMILY-RELATED (PTHR31232:SF54)
AT3G14610	Cytochrome P450;CYP72A7;ortholog	CYTOCHROME P450 (PTHR24282:SF113)	oxygenase(PC00177)
AT1G47890	Receptor-like protein 7;RLP7;ortholog	RECEPTOR-LIKE PROTEIN 6-RELATED (PTHR27004:SF173)
AT2G03530	Ureide permease 2;UPS2;ortholog	UREIDE PERMEASE 1-RELATED (PTHR31081:SF5)
AT1G17450	B-block binding subunit of TFIIIC;At1g17450;ortholog	GENERAL TRANSCRIPTION FACTOR 3C POLYPEPTIDE 1 (PTHR15180:SF1)
AT2G13770	Nuclease;At2g13770;ortholog
AT4G29810	Mitogen-activated protein kinase kinase 2;MKK2;ortholog	DUAL SPECIFICITY MITOGEN-ACTIVATED PROTEIN KINASE KINASE 1 (PTHR24361:SF785)
AT5G06630	Proline-rich extensin-like family protein;At5g06630;ortholog	EXTENSIN-2-RELATED (PTHR36586:SF16)	extracellular matrix structural protein(PC00103)
AT3G22600	AT3g22600/F16J14_17;LTPG5;ortholog	BIFUNCTIONAL INHIBITOR/LIPID-TRANSFER PROTEIN/SEED STORAGE 2S ALBUMIN SUPERFAMILY PROTEIN (PTHR33044:SF180)
AT1G02470	Polyketide cyclase/dehydrase and lipid transport superfamily protein;At1g02470;ortholog	POLYKETIDE CYCLASE/DEHYDRASE AND LIPID TRANSPORT SUPERFAMILY PROTEIN (PTHR33824:SF4)
AT1G76660	Uncharacterized protein At1g76660;At1g76660;ortholog	OS01G0103800 PROTEIN (PTHR31798:SF3)
AT1G72530	Multiple organellar RNA editing factor 7, mitochondrial;MORF7;ortholog	MULTIPLE ORGANELLAR RNA EDITING FACTOR 7, MITOCHONDRIAL (PTHR31346:SF12)
AT3G15518	Uncharacterized protein;At3g15518;ortholog
AT3G25013	Synaptobrevin family protein;At3g25013;ortholog
AT1G62580	Flavin-containing monooxygenase FMO GS-OX-like 7;At1g62580;ortholog	FLAVIN-CONTAINING MONOOXYGENASE FMO GS-OX-LIKE 2-RELATED (PTHR23023:SF250)	oxygenase(PC00177)
AT4G31800	WRKY transcription factor 18;WRKY18;ortholog	WRKY FAMILY TRANSCRIPTION FACTOR-RELATED (PTHR31429:SF76)
AT4G15440	Probable inactive linolenate hydroperoxide lyase;CYP74B2;ortholog	INACTIVE LINOLENATE HYDROPEROXIDE LYASE-RELATED (PTHR24286:SF49)	oxygenase(PC00177)
AT3G23510	Cyclopropane-fatty-acyl-phospholipid synthase;At3g23500;ortholog	CYCLOPROPANE-FATTY-ACYL-PHOSPHOLIPID SYNTHASE (PTHR43675:SF8)	methyltransferase(PC00155)
AT5G07100	Probable WRKY transcription factor 26;WRKY26;ortholog	WRKY TRANSCRIPTION FACTOR PROTEIN 1-RELATED (PTHR31221:SF1)
AT1G34060	Tryptophan aminotransferase-related protein 4;TAR4;ortholog	TRYPTOPHAN AMINOTRANSFERASE-RELATED PROTEIN 4 (PTHR43795:SF88)	transaminase(PC00216)
AT3G61470	Photosystem I chlorophyll a/b-binding protein 2, chloroplastic;LHCA2;ortholog	CHLOROPHYLL A-B BINDING PROTEIN, CHLOROPLASTIC-RELATED (PTHR21649:SF80)
AT2G29590	At2g29590;At2g29590;ortholog	OS02G0521700 PROTEIN (PTHR21660:SF8)	esterase(PC00097)
AT2G03890	Phosphatidylinositol 4-kinase gamma 7;PI4KG7;ortholog	PHOSPHATIDYLINOSITOL 4-KINASE GAMMA 7 (PTHR45800:SF11)	nucleotide kinase(PC00172)
AT1G30890	Integral membrane HRF1 family protein;At1g30890;ortholog	INTEGRAL MEMBRANE HRF1 FAMILY PROTEIN (PTHR14083:SF11)
AT4G09360	NB-ARC domain-containing disease resistance protein;At4g09360;ortholog	NB-ARC DOMAIN-CONTAINING DISEASE RESISTANCE PROTEIN (PTHR11017:SF341)
AT5G26690	Heavy metal-associated isoprenylated plant protein 2;HIPP02;ortholog	HEAVY METAL-ASSOCIATED ISOPRENYLATED PLANT PROTEIN 2-RELATED (PTHR45811:SF33)
AT5G35810	Ankyrin repeat family protein;MIK22.12;ortholog	ANKYRIN REPEAT FAMILY PROTEIN (PTHR24177:SF286)	scaffold/adaptor protein(PC00226)
AT2G02240	F-box protein At2g02240;At2g02240;ortholog	F-BOX PROTEIN PP2-B5-RELATED (PTHR32278:SF57)
AT4G15233	ABC transporter G family member 42;ABCG42;ortholog	ABC TRANSPORTER G FAMILY MEMBER 42-RELATED (PTHR19241:SF567)	ATP-binding cassette (ABC) transporter(PC00003)
AT3G22142	Bifunctional inhibitor/lipid-transfer protein/seed storage 2S albumin superfamily protein;At3g22142;ortholog	BIFUNCTIONAL INHIBITOR/LIPID-TRANSFER PROTEIN/SEED STORAGE 2S ALBUMIN SUPERFAMILY PROTEIN (PTHR31731:SF16)
AT1G21240	Wall-associated receptor kinase 3;WAK3;ortholog	F16F4.7 PROTEIN-RELATED (PTHR27005:SF304)
AT1G71320	Putative F-box protein At1g71320;At1g71320;ortholog	F-BOX ASSOCIATED UBIQUITINATION EFFECTOR FAMILY PROTEIN-RELATED (PTHR31945:SF80)
AT2G24870	Plant self-incompatibility protein S1 family;At2g24870;ortholog
AT1G72540	Putative receptor-like protein kinase At1g72540;At1g72540;ortholog	BNAA02G16030D PROTEIN (PTHR45621:SF88)
AT3G18250	Putative membrane lipoprotein;At3g18250;ortholog	MEMBRANE LIPOPROTEIN-RELATED (PTHR37199:SF2)
AT3G44860	Farnesoic acid carboxyl-O-methyltransferase;FAMT;ortholog	ATPP-LIKE PROTEIN-RELATED (PTHR31009:SF58)
AT5G27890	Uncharacterized protein;At5g27890;ortholog	MEIOSIS-SPECIFIC PROTEIN ASY2-RELATED (PTHR31099:SF18)
AT2G37230	Pentatricopeptide repeat-containing protein At2g37230;At2g37230;ortholog	PENTATRICOPEPTIDE (PPR) REPEAT PROTEIN (PTHR47932:SF41)
AT1G36940	Myotubularin-like protein;At1g36940;ortholog	MYOTUBULARIN-LIKE PROTEIN (PTHR36323:SF1)
AT5G55450	Bifunctional inhibitor/lipid-transfer protein/seed storage 2S albumin superfamily protein;MTE17.16;ortholog	BIFUNCTIONAL INHIBITOR/LIPID-TRANSFER PROTEIN/SEED STORAGE 2S ALBUMIN SUPERFAMILY PROTEIN (PTHR33122:SF40)
AT1G67850	AT1G67850 protein;AT1G67850.1;ortholog	LYSINE KETOGLUTARATE REDUCTASE TRANS-SPLICING PROTEIN (PTHR31210:SF68)
AT4G08470	Mitogen-activated protein kinase kinase kinase 3;MEKK3;ortholog	MEKK1, ISOFORM B (PTHR48016:SF29)
AT2G07773	Cytochrome B/B6 protein;At2g07773;ortholog	CYTOCHROME B/B6 PROTEIN-RELATED (PTHR30071:SF1)
AT5G56250	Hapless 8;HAP8;ortholog	HAPLESS 8 (PTHR35767:SF9)
AT5G53110	RING/U-box superfamily protein;MFH8.3;ortholog	RING/U-BOX SUPERFAMILY PROTEIN (PTHR46279:SF10)
AT5G14610	DEAD-box ATP-dependent RNA helicase 46;RH46;ortholog	DEAD-BOX ATP-DEPENDENT RNA HELICASE 46 (PTHR47958:SF52)
AT5G47490	Protein transport protein SEC16B homolog;SEC16B;ortholog	SECRETORY 16, ISOFORM I (PTHR13402:SF6)
AT1G13340	Regulator of Vps4 activity in the MVB pathway protein;At1g13340;ortholog	REGULATOR OF VPS4 ACTIVITY IN THE MVB PATHWAY PROTEIN (PTHR12161:SF16)
AT1G54040	Epithiospecifier protein;ESP;ortholog	EPITHIOSPECIFIER PROTEIN (PTHR47435:SF2)
AT5G35732	Uncharacterized protein;At5g35732;ortholog
AT5G18360	Disease resistance protein (TIR-NBS-LRR class) family;At5g18360;ortholog	DISEASE RESISTANCE PROTEIN (TIR-NBS-LRR CLASS) FAMILY (PTHR11017:SF275)
AT2G07669	Uncharacterized protein;At2g07669;ortholog
AT2G41510	Cytokinin dehydrogenase 1;CKX1;ortholog	CYTOKININ DEHYDROGENASE 1 (PTHR13878:SF114)
AT1G17640	RNA-binding (RRM/RBD/RNP motifs) family protein;At1g17640;ortholog	RNA-BINDING (RRM/RBD/RNP MOTIFS) FAMILY PROTEIN (PTHR24012:SF808)
AT4G15540	WAT1-related protein At4g15540;At4g15540;ortholog	WAT1-RELATED PROTEIN (PTHR31218:SF304)
AT3G05725	Uncharacterized protein;At3g05725;ortholog	BNAANNG02720D PROTEIN (PTHR33193:SF33)
AT4G04840	Peptide methionine sulfoxide reductase B6;MSRB6;ortholog	PEPTIDE METHIONINE SULFOXIDE REDUCTASE B6-RELATED (PTHR46081:SF3)
AT1G61420	G-type lectin S-receptor-like serine/threonine-protein kinase At1g61420;At1g61420;ortholog	SUBFAMILY NOT NAMED (PTHR27002:SF506)
AT2G07680	ABC transporter C family member 13;ABCC13;ortholog	MULTIDRUG RESISTANCE-ASSOCIATED PROTEIN 7 (PTHR24223:SF330)	ATP-binding cassette (ABC) transporter(PC00003)
AT3G31910	Ulp1 protease family protein (DUF1985);At3g31910;ortholog
AT1G13470	Uncharacterized protein;At1g13470;ortholog	BNAC08G40310D PROTEIN (PTHR31050:SF6)
AT5G58560	Farnesol kinase, chloroplastic;FOLK;ortholog	FARNESOL KINASE, CHLOROPLASTIC (PTHR32523:SF7)
AT1G44100	Amino acid permease 5;AAP5;ortholog	AMINO ACID PERMEASE 5 (PTHR48017:SF141)
AT5G26170	Probable WRKY transcription factor 50;WRKY50;ortholog	WRKY TRANSCRIPTION FACTOR 50-RELATED (PTHR31221:SF219)
AT3G17400	Putative F-box protein At3g17400;At3g17400;ortholog	F-BOX ASSOCIATED UBIQUITINATION EFFECTOR FAMILY PROTEIN (PTHR47993:SF37)
AT1G37000	Beta-galactosidase related protein;At1g37000;ortholog
AT5G17320	Homeobox-leucine zipper protein HDG9;HDG9;ortholog	HOMEOBOX-LEUCINE ZIPPER PROTEIN HDG10-RELATED (PTHR45654:SF9)
AT2G10975	Uncharacterized protein;At2g10975;ortholog
AT2G15340	Expressed protein;At2g15340;ortholog
AT1G34315	Transmembrane protein;At1g34315;ortholog
AT1G07520	Scarecrow-like protein 31;SCL31;ortholog	SCARECROW-LIKE PROTEIN 31 (PTHR31636:SF279)
AT1G43950	Putative auxin response factor 23;ARF23;ortholog	AUXIN RESPONSE FACTOR 12-RELATED (PTHR31384:SF120)
AT1G29440	Auxin-responsive protein SAUR63;SAUR63;ortholog	AUXIN-RESPONSIVE PROTEIN SAUR62-RELATED (PTHR31175:SF50)
AT5G35926	Protein with RNI-like/FBD-like domain;At5g35926;ortholog	F-BOX/RNI SUPERFAMILY PROTEIN-RELATED (PTHR31639:SF29)
AT2G27510	Ferredoxin-3, chloroplastic;FD3;ortholog	FERREDOXIN-3, CHLOROPLASTIC (PTHR43112:SF30)	reductase(PC00198)
AT4G11840	Phospholipase D gamma 3;PLDGAMMA3;ortholog	PHOSPHOLIPASE D GAMMA 1-RELATED (PTHR18896:SF152)
AT1G77270	Uncharacterized protein At1g77270;At1g77270;ortholog	BNAA02G18490D PROTEIN (PTHR34194:SF18)
AT4G18880	Heat stress transcription factor A-4a;HSFA4A;ortholog	E2F/DP FAMILY WINGED-HELIX DNA-BINDING DOMAIN-CONTAINING PROTEIN-RELATED (PTHR10015:SF344)	winged helix/forkhead transcription factor(PC00246)
AT5G13680	Elongator complex protein 1;ELP1;ortholog	ELONGATOR COMPLEX PROTEIN 1 (PTHR12747:SF0)	general transcription factor(PC00259)
AT3G44620	Protein-tyrosine phosphatase;At3g44620;ortholog	LOW MOLECULAR WEIGHT PHOSPHOTYROSINE PROTEIN PHOSPHATASE-RELATED (PTHR47439:SF1)
AT5G22010	Replication factor C subunit 1;RFC1;ortholog	REPLICATION FACTOR C SUBUNIT 1 (PTHR23389:SF6)	DNA binding protein(PC00009)
AT5G23490	Uncharacterized protein;At5g23490;ortholog	OS05G0100900 PROTEIN (PTHR31149:SF10)
AT2G29390	Methylsterol monooxygenase 2-1;SMO2-1;ortholog	METHYLSTEROL MONOOXYGENASE 2-1 (PTHR11863:SF144)	oxidase(PC00175)
AT4G27500	Proton pump-interactor 1;PPI1;ortholog	PROTON PUMP-INTERACTOR 1 (PTHR32219:SF2)
AT4G13820	Disease resistance like protein;At4g13820;ortholog
AT2G07505	Zinc ion binding protein;At2g07505;ortholog
AT5G39110	Germin-like protein subfamily 1 member 14;At5g39110;ortholog	GERMIN-LIKE PROTEIN SUBFAMILY 1 MEMBER 13-RELATED (PTHR31238:SF188)
AT4G11430	Hydroxyproline-rich glycoprotein family protein;At4g11430;ortholog
AT5G10970	C2H2 and C2HC zinc fingers superfamily protein;At5g10970;ortholog	C2H2 AND C2HC ZINC FINGERS SUPERFAMILY PROTEIN (PTHR47287:SF9)
AT4G08350	Putative transcription elongation factor SPT5 homolog 1;At4g08350;ortholog	KOW DOMAIN-CONTAINING PROTEIN-RELATED (PTHR11125:SF13)
AT2G25160	At2g25160;CYP82F1;ortholog	CYTOCHROME P450 CYP82D47-LIKE (PTHR47947:SF29)
AT1G36622	Transmembrane protein;At1g36622;ortholog
AT3G63380	Calcium-transporting ATPase 12, plasma membrane-type;ACA12;ortholog	CALCIUM-TRANSPORTING ATPASE 12, PLASMA MEMBRANE-TYPE (PTHR24093:SF455)	primary active transporter(PC00068)
AT1G66140	Zinc finger protein 4;ZFP4;ortholog	ZINC FINGER PROTEIN 3-RELATED (PTHR45730:SF71)

## Sheet: Tab S4 promoters with DMRs
Supplementary Table S4. List of genes with DMRs intersecting their -2500 bp promoter region, identified via the Gene Ontology database
Mapped IDs	Gene name; Gene symbol	PANTHER Family/Subfamily	PANTHER Protein Class
AT4G05060	Vesicle-associated protein 4-3;PVA43;ortholog	VESICLE-ASSOCIATED PROTEIN 4-3 (PTHR10809:SF116)	membrane trafficking regulatory protein(PC00151)
AT3G44010	40S ribosomal protein S29;RPS29C;ortholog	40S RIBOSOMAL PROTEIN S29 (PTHR12010:SF14)
AT5G60050	BTB/POZ domain-containing protein At5g60050;At5g60050;ortholog	BTB/POZ DOMAIN PLANT PROTEIN (PTHR31060:SF32)
AT4G15210	Beta-amylase 5;BAM5;ortholog	BETA-AMYLASE 5 (PTHR31352:SF34)
AT4G11440	Mitochondrial substrate carrier family protein;At4g11440;ortholog	MITOCHONDRIAL SUBSTRATE CARRIER FAMILY PROTEIN (PTHR45667:SF11)
AT1G76650	Calcium-binding protein CML38;CML38;ortholog	CALCIUM-BINDING PROTEIN CML38 (PTHR10891:SF747)
AT5G06180	AT5G06180 protein;MBL20.6;ortholog	OS02G0535700 PROTEIN (PTHR33986:SF15)
AT3G24040	Core-2/I-branching beta-1,6-N-acetylglucosaminyltransferase family protein;At3g24040;ortholog	CORE-2/I-BRANCHING BETA-1,6-N-ACETYLGLUCOSAMINYLTRANSFERASE FAMILY PROTEIN (PTHR45719:SF10)	glycosyltransferase(PC00111)
AT2G04100	Protein DETOXIFICATION 6;DTX6;ortholog	PROTEIN DETOXIFICATION 5-RELATED (PTHR11206:SF427)	transporter(PC00227)
AT4G01950	Probable glycerol-3-phosphate acyltransferase 3;GPAT3;ortholog	GLYCEROL-3-PHOSPHATE ACYLTRANSFERASE 3-RELATED (PTHR15486:SF56)	scaffold/adaptor protein(PC00226)
AT4G39140	RING finger family protein;At4g39140;ortholog	RING FINGER FAMILY PROTEIN (PTHR31150:SF29)
AT5G13130	Protein MICRORCHIDIA 5;MORC5;ortholog	PROTEIN MICRORCHIDIA 5 (PTHR23336:SF52)
AT2G17300	At2g17300;At2g17300;ortholog	BNACNNG22830D PROTEIN (PTHR35714:SF3)
AT4G25020	At4g25020;At4g25020;ortholog	G-PATCH DOMAIN AND KOW MOTIFS-CONTAINING PROTEIN (PTHR15818:SF2)	RNA splicing factor(PC00148)
AT1G30880	At1g30880;At1g30880;ortholog	OS04G0611300 PROTEIN (PTHR36320:SF1)
AT5G19820	ARM repeat superfamily protein;emb2734;ortholog	ARM REPEAT SUPERFAMILY PROTEIN (PTHR10527:SF79)	transporter(PC00227)
AT4G02750	Pentatricopeptide repeat-containing protein At4g02750;PCMP-H24;ortholog	OS09G0327200 PROTEIN (PTHR24015:SF424)
AT4G04460	Aspartic proteinase A3;APA3;ortholog	ASPARTIC PROTEINASE A3 (PTHR47966:SF38)
AT1G44000	Protein STAY-GREEN LIKE, chloroplastic;SGRL;ortholog	PROTEIN STAY-GREEN LIKE, CHLOROPLASTIC (PTHR31750:SF18)
AT3G29075	Glycine-rich protein;At3g29075;ortholog	GLYCINE-RICH PROTEIN (PTHR33971:SF6)
AT3G14620	AT3g14620/MIE1_12;CYP72A8;ortholog	SUBFAMILY NOT NAMED (PTHR24282:SF174)	oxygenase(PC00177)
AT5G12200	Dihydropyrimidinase;PYD2;ortholog	COLLAPSIN RESPONSE MEDIATOR PROTEIN (PTHR11647:SF1)	hydrolase(PC00121)
AT3G23970	Putative F-box protein At3g23970;At3g23970;ortholog	OS08G0529300 PROTEIN (PTHR35546:SF25)
AT5G37750	Chaperone DnaJ-domain superfamily protein;At5g37750;ortholog	CHAPERONE DNAJ-DOMAIN SUPERFAMILY PROTEIN-RELATED (PTHR44137:SF10)
AT2G20960	PEARLI 4 protein;pEARLI4;ortholog	EXPRESSED PROTEIN-RELATED (PTHR21704:SF18)	chromatin/chromatin-binding, or -regulatory protein(PC00077)
AT1G73490	RNA-binding (RRM/RBD/RNP motifs) family protein;At1g73490;ortholog	RNA-BINDING (RRM/RBD/RNP MOTIFS) FAMILY PROTEIN (PTHR23236:SF45)	translation initiation factor(PC00224)
AT4G02180	DC1 domain-containing protein;At4g02180;ortholog	CYSTEINE/HISTIDINE-RICH C1 DOMAIN FAMILY PROTEIN-RELATED (PTHR32410:SF154)
AT5G22608	Uncharacterized protein;At5g22608;ortholog
AT3G18460	Protein PLANT CADMIUM RESISTANCE 4;PCR4;ortholog	PROTEIN PLANT CADMIUM RESISTANCE 4-RELATED (PTHR15907:SF176)
AT3G12030	Calcium load-activated calcium channel;T21B14.22;ortholog	CALCIUM LOAD-ACTIVATED CALCIUM CHANNEL (PTHR20917:SF0)
AT2G28755	UDP-D-glucuronate carboxy-lyase-like protein;At2g28755;ortholog	UDP-D-GLUCURONATE CARBOXY-LYASE-LIKE PROTEIN-RELATED (PTHR43078:SF7)	lyase(PC00144)
AT5G24150	Squalene epoxidase 5;SQE5;ortholog	SQUALENE EPOXIDASE 5-RELATED (PTHR10835:SF6)	oxygenase(PC00177)
AT2G11910	Expressed protein;At2g11910;ortholog	EXPRESSED PROTEIN (PTHR35711:SF1)
AT3G12040	DNA-3-methyladenine glycosylase;MAG;ortholog	DNA-3-METHYLADENINE GLYCOSYLASE (PTHR10429:SF0)	DNA glycosylase(PC00010)
AT5G39990	Beta-glucuronosyltransferase GlcAT14A;GLCAT14A;ortholog	BETA-GLUCURONOSYLTRANSFERASE GLCAT14A (PTHR45719:SF3)	glycosyltransferase(PC00111)
AT1G19394	Uncharacterized protein;At1g19394;ortholog
AT1G32340	RBR-type E3 ubiquitin transferase;F5D14.10;ortholog	RBR-TYPE E3 UBIQUITIN TRANSFERASE (PTHR11685:SF237)	ubiquitin-protein ligase(PC00234)
AT3G30390	Amino acid transporter AVT6A;AVT6A;ortholog	AMINO ACID TRANSPORTER AVT6A (PTHR22950:SF643)	amino acid transporter(PC00046)
AT5G16190	Probable glucomannan 4-beta-mannosyltransferase 11;CSLA11;ortholog	GLUCOMANNAN 4-BETA-MANNOSYLTRANSFERASE 11-RELATED (PTHR32044:SF54)
AT5G39850	40S ribosomal protein S9-2;RPS9C;ortholog	40S RIBOSOMAL PROTEIN S9 (PTHR11831:SF5)	ribosomal protein(PC00202)
AT4G15730	At4g15730;At4g15730;ortholog	BNAA01G35480D PROTEIN (PTHR46524:SF11)
AT1G28010	ABC transporter B family member 14;ABCB14;ortholog	ABC TRANSPORTER B FAMILY MEMBER 13-RELATED (PTHR24221:SF415)	ATP-binding cassette (ABC) transporter(PC00003)
AT5G35170	Adenylate kinase 5, chloroplastic;At5g35170;ortholog	ADENYLATE KINASE 5, CHLOROPLASTIC (PTHR23359:SF167)	nucleotide kinase(PC00172)
AT4G08240	At4g08240;At4g08240;ortholog	OS02G0567000 PROTEIN (PTHR37237:SF1)
AT3G23240	Ethylene-responsive transcription factor 1B;ERF1B;ortholog	ETHYLENE-RESPONSIVE TRANSCRIPTION FACTOR 1B (PTHR31190:SF132)
AT5G40830	At5g40830;MHK7.6;ortholog	S-ADENOSYL-L-METHIONINE-DEPENDENT METHYLTRANSFERASE SUPERFAMILY PROTEIN (PTHR44067:SF3)
AT4G13580	Dirigent protein 18;DIR18;ortholog	DIRIGENT PROTEIN 18 (PTHR46215:SF7)
AT3G56000	Probable glucomannan 4-beta-mannosyltransferase 14;CSLA14;ortholog	GLUCOMANNAN 4-BETA-MANNOSYLTRANSFERASE 14-RELATED (PTHR32044:SF63)
AT2G21060	Cold shock domain-containing protein 4;CSP4;ortholog	COLD SHOCK DOMAIN-CONTAINING PROTEIN 4 (PTHR46565:SF11)
AT4G00890	AT4g00890 protein;A_TM018A10.5;ortholog	SUBFAMILY NOT NAMED (PTHR33472:SF10)
AT3G56010	Transmembrane protein;F27K19_190;ortholog	TRANSMEMBRANE PROTEIN (PTHR37233:SF2)
AT2G29180	Transmembrane protein;At2g29180;ortholog	TRANSMEMBRANE PROTEIN (PTHR36735:SF1)
AT5G35840	Phytochrome C;PHYC;ortholog	PHYTOCHROME C (PTHR43719:SF4)	histidine kinase receptor of two-component system(PC00265)
AT5G37260	Protein REVEILLE 2;RVE2;ortholog	PROTEIN REVEILLE 2 (PTHR12802:SF133)	chromatin/chromatin-binding, or -regulatory protein(PC00077)
AT2G03980	GDSL esterase/lipase At2g03980;At2g03980;ortholog	GDSL ESTERASE/LIPASE 7-LIKE (PTHR45650:SF14)
AT1G35720	Annexin D1;ANN1;ortholog	ANNEXIN D1 (PTHR10502:SF104)	calcium-binding protein(PC00060)
AT3G24050	GATA transcription factor 1;GATA1;ortholog	GATA TRANSCRIPTION FACTOR 1 (PTHR45658:SF42)	C4 zinc finger nuclear receptor(PC00169)
AT2G45900	Phosphatidylinositol N-acetyglucosaminlytransferase subunit P-like protein;TRM13;ortholog	PHOSPHATIDYLINOSITOL N-ACETYGLUCOSAMINLYTRANSFERASE SUBUNIT P-LIKE PROTEIN (PTHR47212:SF7)
AT2G22680	E3 ubiquitin-protein ligase WAVH1;WAVH1;ortholog	E3 UBIQUITIN-PROTEIN LIGASE WAVH1 (PTHR10579:SF113)	ion channel(PC00133)
AT1G74200	Putative receptor-like protein 16;RLP16;ortholog	TYROSINE-SULFATED GLYCOPEPTIDE RECEPTOR 1-RELATED (PTHR48004:SF2)
AT1G42470	Patched family protein;At1g42470;ortholog	PATCHED FAMILY PROTEIN (PTHR45727:SF7)
AT5G59560	Protein SENSITIVITY TO RED LIGHT REDUCED 1;SRR1;ortholog	SRR1-LIKE PROTEIN (PTHR28626:SF3)
AT4G02600	MLO-like protein 1;MLO1;ortholog	MLO-LIKE PROTEIN 1 (PTHR31942:SF52)
AT2G13540	Nuclear cap-binding protein subunit 1;ABH1;ortholog	NUCLEAR CAP-BINDING PROTEIN SUBUNIT 1 (PTHR12412:SF2)	RNA splicing factor(PC00148)
AT1G50300	Transcription initiation factor TFIID subunit 15;TAF15;ortholog	TRANSCRIPTION INITIATION FACTOR TFIID SUBUNIT 15 (PTHR12999:SF17)	RNA splicing factor(PC00148)
AT4G36100	Sec1/munc18-like (SM) proteins superfamily;At4g36100;ortholog	MYOSIN-4 PROTEIN (DUF641)-RELATED (PTHR31161:SF2)
AT2G41082	Uncharacterized protein;At2g41082;ortholog
AT5G17060	ADP-ribosylation factor B1B;ADP-ribosylation factor B1B;ortholog	ADP-RIBOSYLATION FACTOR B1B (PTHR11711:SF382)	G-protein(PC00020)
AT1G34790	Protein TRANSPARENT TESTA 1;TT1;ortholog	PROTEIN TRANSPARENT TESTA 1 (PTHR45878:SF17)
AT2G02610	Cysteine/Histidine-rich C1 domain family protein;At2g02610;ortholog	CHP-RICH ZINC FINGER PROTEIN-RELATED (PTHR32410:SF153)
AT2G01300	Mediator of RNA polymerase II transcription subunit;At2g01300;ortholog	MEDIATOR OF RNA POLYMERASE II TRANSCRIPTION SUBUNIT (PTHR33782:SF13)
AT4G08840	Pumilio homolog 11;APUM11;ortholog	PUMILIO HOMOLOG 11 (PTHR12537:SF131)	RNA binding protein(PC00031)
AT4G36090	At4g36090;At4g36090;ortholog	BNAC05G36620D PROTEIN (PTHR31447:SF12)
AT2G16770	Basic leucine zipper 23;BZIP23;ortholog	BASIC LEUCINE ZIPPER 23 (PTHR23334:SF49)	basic leucine zipper transcription factor(PC00056)
AT2G29460	Glutathione S-transferase U4;GSTU4;ortholog	GLUTATHIONE S-TRANSFERASE U4 (PTHR11260:SF626)
AT3G58070	Zinc finger protein GIS;GIS;ortholog	ZINC FINGER PROTEIN GIS (PTHR46547:SF7)
AT5G42090	Dbj;BAA84809.1;ortholog	DBJ	BAA84809.1 (PTHR21229:SF22)	Arabidopsis thaliana
AT1G22230	Nucleolar GTP-binding protein;At1g22230;ortholog	NUCLEOLAR GTP-BINDING PROTEIN (PTHR33448:SF7)
AT2G29450	Glutathione S-transferase U5;GSTU5;ortholog	GLUTATHIONE S-TRANSFERASE U5-RELATED (PTHR11260:SF533)
AT3G61028	Putative endonuclease or glycosyl hydrolase;At3g61028;ortholog	EMB	CAB71865.1-RELATED (PTHR14379:SF14)	Arabidopsis thaliana
AT1G03550	Secretory carrier-associated membrane protein 2;SCAMP2;ortholog	SECRETORY CARRIER-ASSOCIATED MEMBRANE PROTEIN 2 (PTHR10687:SF56)	transfer/carrier protein(PC00219)
AT1G42990	bZIP transcription factor 60;BZIP60;ortholog	BZIP TRANSCRIPTION FACTOR 60 (PTHR47416:SF8)
AT3G04945	Putative defensin-like protein 184;LCR18;ortholog	DEFENSIN-LIKE PROTEIN 184-RELATED (PTHR33830:SF3)
AT3G28740	Cytochrome P450 81D11;CYP81D11;ortholog	CYTOCHROME P450 81D11 (PTHR24298:SF841)
AT3G22580	Bifunctional inhibitor/lipid-transfer protein/seed storage 2S albumin superfamily protein;At3g22580;ortholog	BIFUNCTIONAL INHIBITOR/LIPID-TRANSFER PROTEIN/SEED STORAGE 2S ALBUMIN SUPERFAMILY PROTEIN (PTHR33044:SF180)
AT3G29760	Haloacid dehalogenase-like hydrolase (HAD) superfamily protein;At3g29760;ortholog	HALOACID DEHALOGENASE-LIKE HYDROLASE (HAD) SUPERFAMILY PROTEIN (PTHR12210:SF134)
AT4G17870	Abscisic acid receptor PYR1;PYR1;ortholog	ABSCISIC ACID RECEPTOR PYR1 (PTHR31213:SF6)
AT2G12190	Cytochrome P450 superfamily protein;At2g12190;ortholog	CYTOCHROME P450 89A2-RELATED (PTHR24298:SF800)
AT2G17525	Pentatricopeptide repeat-containing protein At2g17525, mitochondrial;At2g17525;ortholog	PPR CONTAINING PLANT-LIKE PROTEIN (PTHR47942:SF27)
AT3G29790	Uncharacterized protein;At3g29790;ortholog
AT2G40095	Alpha/beta hydrolase related protein;At2g40095;ortholog	ALPHA/BETA HYDROLASE RELATED PROTEIN (PTHR34953:SF1)
AT4G11070	Probable WRKY transcription factor 41;WRKY41;ortholog	WRKY TRANSCRIPTION FACTOR 41-RELATED (PTHR32096:SF62)
AT3G18480	Protein CASP;CASP;ortholog	HOMEOBOX PROTEIN CUT (PTHR14043:SF2)	homeodomain transcription factor(PC00119)
AT3G27560	AT3g27560/MMJ24_11;ATN1;ortholog	BNAA06G32000D PROTEIN (PTHR23257:SF789)
AT1G35730	Pumilio homolog 9;APUM9;ortholog	PUMILIO HOMOLOG 9-RELATED (PTHR12537:SF136)	RNA binding protein(PC00031)
AT2G47350	At2g47350;At2g47350;ortholog	INO80 COMPLEX SUBUNIT B (PTHR21561:SF12)
AT1G47885	Ribonuclease inhibitor;At1g47885;ortholog
AT4G16640	Metalloendoproteinase 1-MMP;1MMP;ortholog	METALLOENDOPROTEINASE 1-MMP (PTHR10201:SF279)	metalloprotease(PC00153)
AT1G76705	Calmodulin binding protein;At1g76705;ortholog
AT2G39230	Pentatricopeptide repeat-containing protein At2g39230, mitochondrial;LOJ;ortholog	SUBFAMILY NOT NAMED (PTHR47932:SF27)
AT2G04360	Transmembrane protein;At2g04360;ortholog	TRANSMEMBRANE PROTEIN (PTHR36009:SF3)
AT2G03550	Probable carboxylesterase 7;CXE7;ortholog	CARBOXYLESTERASE 7-RELATED (PTHR23024:SF446)	deacetylase(PC00087)
AT3G17390	S-adenosylmethionine synthase 4;METK4;ortholog	S-ADENOSYLMETHIONINE SYNTHASE 4 (PTHR11964:SF59)	nucleotidyltransferase(PC00174)
AT1G38131	O-fucosyltransferase 11;OFUT11;ortholog	O-FUCOSYLTRANSFERASE 10-RELATED (PTHR31288:SF8)
AT3G47295	Protein PSY2;PSY2;ortholog	PROTEIN PSY2 (PTHR37177:SF2)
AT5G46873	Putative defensin-like protein 303;At5g46873;ortholog
AT2G02440	Transmembrane protein;At2g02440;ortholog
AT2G01220	Nucleotidylyl transferase superfamily protein;At2g01220;ortholog	NICOTINAMIDE MONONUCLEOTIDE ADENYLYLTRANSFERASE (PTHR31285:SF0)
AT5G28660	NHL domain-containing protein;At5g28660;ortholog	CALCIUM-DEPENDENT PHOSPHOTRIESTERASE SUPERFAMILY PROTEIN-RELATED (PTHR31460:SF0)
AT1G27980	Sphingosine-1-phosphate lyase;DPL1;ortholog	SPHINGOSINE-1-PHOSPHATE LYASE 1 (PTHR42735:SF6)
AT5G49015	Expressed protein;At5g49015;ortholog	EXPRESSED PROTEIN (PTHR37263:SF2)
AT4G17585	Putative aluminum-activated malate transporter 11;ALMT11;ortholog	ALUMINUM-ACTIVATED MALATE TRANSPORTER 12-RELATED (PTHR31086:SF2)
AT2G01210	Receptor protein kinase-like protein ZAR1;ZAR1;ortholog	RECEPTOR PROTEIN KINASE-LIKE PROTEIN ZAR1 (PTHR27008:SF412)
AT2G13430	Uncharacterized protein At2g13430;At2g13430;ortholog
AT2G31050	Cupredoxin superfamily protein;At2g31050;ortholog	CUPREDOXIN SUPERFAMILY PROTEIN (PTHR33021:SF163)
AT3G13890	Transcription factor MYB26;MYB26;ortholog	TRANSCRIPTION FACTOR MYB26 (PTHR47997:SF40)
AT5G39865	Uncharacterized protein At5g39865;At5g39865;ortholog	GLUTAREDOXIN DOMAIN-CONTAINING CYSTEINE-RICH PROTEIN CG12206-RELATED (PTHR45669:SF30)
AT1G14345	NAD(P)-linked oxidoreductase superfamily protein;At1g14345;ortholog	NAD(P)-LINKED OXIDOREDUCTASE SUPERFAMILY PROTEIN (PTHR35688:SF2)
AT3G47540	Chitinase family protein;At3g47540;ortholog	CHITINASE FAMILY PROTEIN (PTHR22595:SF162)
AT4G04500	Cysteine-rich receptor-like protein kinase 37;CRK37;ortholog	CYSTEINE-RICH RECEPTOR-LIKE PROTEIN KINASE 37 (PTHR27002:SF528)
AT5G38040	UDP-glycosyltransferase 76E7;UGT76E7;ortholog	FLAVONOL 3-O-GLUCOSYLTRANSFERASE UGT76E12-RELATED (PTHR11926:SF1226)
AT3G05720	Importin subunit alpha-7;IMPA7;ortholog	IMPORTIN SUBUNIT ALPHA-7 (PTHR23316:SF71)	transporter(PC00227)
AT5G15670	Putative F-box protein At5g15670;At5g15670;ortholog	SUBFAMILY NOT NAMED (PTHR31790:SF358)
AT1G51805	Leucine-rich repeat protein kinase family protein;At1g51805;ortholog	LEUCINE-RICH REPEAT PROTEIN KINASE FAMILY PROTEIN (PTHR45631:SF59)
AT3G44250	Cytochrome P450 71B38;CYP71B38;ortholog	CYTOCHROME P450 71B38-RELATED (PTHR47956:SF6)
AT4G02075	At4g02075;Pit1;ortholog	BNAA09G00550D PROTEIN (PTHR23012:SF169)	ubiquitin-protein ligase(PC00234)
AT1G20270	Probable prolyl 4-hydroxylase 3;P4H3;ortholog	PROLYL 4-HYDROXYLASE 3-RELATED (PTHR10869:SF192)
AT5G63240	At5g63240;MDC12.21;ortholog	BNAANNG11800D PROTEIN (PTHR31044:SF58)
AT2G13760	No-apical-meristem-associated carboxy-terminal domain protein;At2g13760;ortholog	F21J9.4-RELATED (PTHR45125:SF3)
AT2G41520	Heat shock protein DnaJ with tetratricopeptide repeat-containing protein;TPR15;ortholog	HEAT SHOCK PROTEIN DNAJ WITH TETRATRICOPEPTIDE REPEAT-CONTAINING PROTEIN (PTHR45181:SF8)
AT2G24790	Zinc finger protein CONSTANS-LIKE 3;COL3;ortholog	ZINC FINGER PROTEIN CONSTANS-LIKE 3 (PTHR31319:SF54)
AT3G50470	RPW8-like protein 3;HR3;ortholog	RPW8-LIKE PROTEIN 1-RELATED (PTHR36766:SF5)
AT5G48230	Acetyl-CoA acetyltransferase, cytosolic 1;AAT1;ortholog	ACETYL-COA ACETYLTRANSFERASE, CYTOSOLIC 1 (PTHR18919:SF161)	acyltransferase(PC00042)
AT5G42230	Serine carboxypeptidase-like 41;SCPL41;ortholog	SERINE CARBOXYPEPTIDASE-LIKE 41 (PTHR11802:SF376)	serine protease(PC00203)
AT1G54510	Serine/threonine-protein kinase Nek1;NEK1;ortholog	PROTEIN DRL-1 (PTHR43671:SF33)	non-receptor serine/threonine protein kinase(PC00167)
AT2G31360	Delta-9 acyl-lipid desaturase 2;ADS2;ortholog	DELTA-9 ACYL-LIPID DESATURASE 2 (PTHR11351:SF68)
AT2G05380	Glycine-rich protein 3 short isoform;GRP3S;ortholog	GLYCINE RICH PROTEIN 9-RELATED (PTHR36732:SF1)
AT1G66700	Paraxanthine methyltransferase 1;PXMT1;ortholog	PARAXANTHINE METHYLTRANSFERASE 1-RELATED (PTHR31009:SF55)
AT5G48670	Agamous-like MADS-box protein AGL80;AGL80;ortholog	AGAMOUS-LIKE MADS-BOX PROTEIN AGL80 (PTHR11945:SF387)	MADS box transcription factor(PC00250)
AT4G36960	AT4g36960/C7A10_400;AP22.66;ortholog	OS01G0945800 PROTEIN (PTHR48027:SF15)
AT2G10260	Ulp1 protease family protein;At2g10260;ortholog
AT3G18282	Uncharacterized protein;At3g18282;ortholog
AT1G61140	SNF2 domain-containing protein / helicase domain-containing protein / zinc finger protein-like protein;EDA16;ortholog	ATP-DEPENDENT HELICASE ULS1 (PTHR45626:SF16)
AT1G52000	Jacalin-related lectin 5;JAL5;ortholog	JACALIN-RELATED LECTIN 34-RELATED (PTHR47293:SF7)
AT4G05010	F-box protein At4g05010;At4g05010;ortholog	BNAC03G30070D PROTEIN (PTHR34049:SF6)
AT4G14700	Origin of replication complex subunit 1A;ORC1A;ortholog	ORIGIN RECOGNITION COMPLEX SUBUNIT 1 (PTHR10763:SF23)	replication origin binding protein(PC00199)
AT1G18070	T10F20.8 protein;At1g18070;ortholog	G1 TO S PHASE TRANSITION 1 (PTHR23115:SF36)	translation factor(PC00223)
AT2G01680	Ankyrin repeat-containing protein At2g01680;At2g01680;ortholog	LD46604P (PTHR24186:SF2)	phosphatase modulator(PC00184)
AT1G35350	Phosphate transporter PHO1 homolog 8;PHO1-H8;ortholog	PHOSPHATE TRANSPORTER PHO1 HOMOLOG 7-RELATED (PTHR10783:SF98)	secondary carrier transporter(PC00258)
AT2G03190	SKP1-like protein 16;ASK16;ortholog	SKP1-LIKE PROTEIN 10-RELATED (PTHR11165:SF153)	ubiquitin-protein ligase(PC00234)
AT4G21690	Gibberellin 3-beta-dioxygenase 3;GA3OX3;ortholog	GIBBERELLIN 3-BETA-DIOXYGENASE 3 (PTHR47990:SF154)
AT5G56310	Pentatricopeptide repeat-containing protein At5g56310;PCMP-E13;ortholog	PENTATRICOPEPTIDE REPEAT-CONTAINING PROTEIN (PTHR47928:SF80)
AT5G55880	Uncharacterized protein;MWJ3.8;ortholog	BNAA02G09710D PROTEIN (PTHR31681:SF64)
AT4G16530	Uncharacterized protein;At4g16530;ortholog	F12P19.17 PROTEIN-RELATED (PTHR31861:SF16)
AT2G04495	At2g04495;At2g04495;ortholog	TRANSMEMBRANE PROTEIN (PTHR34947:SF3)
AT2G47330	DEAD-box ATP-dependent RNA helicase 24;RH24;ortholog	ATP-DEPENDENT RNA HELICASE DDX42 (PTHR24031:SF125)
AT1G04790	At1g04790;At1g04790;ortholog	BNAC05G02800D PROTEIN (PTHR22765:SF270)
AT3G54660	Glutathione reductase, chloroplastic;EMB2360;ortholog	GLUTATHIONE REDUCTASE, CHLOROPLASTIC (PTHR48105:SF24)
AT5G55460	At5g55460;MTE17.17;ortholog	LIPID TRANSFER PROTEIN (PTHR33122:SF43)
AT5G33280	Putative chloride channel-like protein CLC-g;CLC-G;ortholog	CHLORIDE TRANSPORT PROTEIN 6 (PTHR11689:SF92)
AT4G36950	Mitogen-activated protein kinase kinase kinase 21;MAPKKK21;ortholog	MITOGEN-ACTIVATED PROTEIN KINASE KINASE KINASE 21 (PTHR48011:SF68)
AT4G03565	Cystatin/monellin superfamily protein;At4g03565;ortholog	CYSTATIN/MONELLIN SUPERFAMILY PROTEIN (PTHR31228:SF10)
AT1G71770	Polyadenylate-binding protein 5;PAB5;ortholog	POLYADENYLATE-BINDING PROTEIN 5 (PTHR24012:SF773)
AT5G28630	Glycine-rich protein;At5g28630;ortholog
AT5G58880	LRR protein;At5g58880;ortholog	LRR PROTEIN (PTHR33870:SF19)
AT3G44130	Probable F-box protein At3g44130;At3g44130;ortholog	F-BOX ASSOCIATED UBIQUITINATION EFFECTOR FAMILY PROTEIN (PTHR47993:SF181)
AT5G38000	At5g38000;At5g38000;ortholog	ALLYL ALCOHOL DEHYDROGENASE, NADP-DEPENDENT OXIDOREDUCTASE-LIKE PROTEIN-RELATED (PTHR43205:SF24)	reductase(PC00198)
AT3G47130	F-box associated ubiquitination effector family protein;F13I12.180;ortholog	F-BOX ASSOCIATED UBIQUITINATION EFFECTOR FAMILY PROTEIN (PTHR31790:SF404)
AT2G23470	Protein root UVB sensitive 4;RUS4;ortholog	PROTEIN ROOT UVB SENSITIVE 4 (PTHR12770:SF29)
AT4G12090	Protein cornichon homolog 5;At4g12090;ortholog	PROTEIN CORNICHON HOMOLOG 5 (PTHR12290:SF29)	membrane traffic protein(PC00150)
AT2G35980	NDR1/HIN1-like protein 10;NHL10;ortholog	NDR1/HIN1-LIKE PROTEIN 10 (PTHR31415:SF4)
AT4G15215	ABC transporter G family member 41;ABCG41;ortholog	ABC TRANSPORTER G FAMILY MEMBER 30-RELATED (PTHR19241:SF574)	ATP-binding cassette (ABC) transporter(PC00003)
AT2G31140	At2g31140;At2g31140;ortholog	OSJNBA0068L06.9 PROTEIN (PTHR47040:SF1)
AT1G53850	Proteasome subunit alpha type-5-A;PAE1;ortholog	PROTEASOME SUBUNIT ALPHA TYPE-5-A-RELATED (PTHR11599:SF147)
AT1G43320	Uncharacterized protein;At1g43320;ortholog
AT1G66560	Probable WRKY transcription factor 64;WRKY64;ortholog	WRKY TRANSCRIPTION FACTOR 63-RELATED (PTHR32096:SF87)
AT2G46890	3-oxo-5-alpha-steroid 4-dehydrogenase (DUF1295);At2g46890;ortholog	3-OXO-5-ALPHA-STEROID 4-DEHYDROGENASE (DUF1295) (PTHR32251:SF23)	dehydrogenase(PC00092)
AT4G08930	5'-adenylylsulfate reductase-like 6;APRL6;ortholog	5'-ADENYLYLSULFATE REDUCTASE-LIKE 4-RELATED (PTHR46854:SF1)
AT3G22590	Protein CDC73 homolog;CDC73;ortholog	PARAFIBROMIN (PTHR12466:SF8)
AT3G55610	Delta-1-pyrroline-5-carboxylate synthase B;P5CSB;ortholog	DELTA-1-PYRROLINE-5-CARBOXYLATE SYNTHASE (PTHR11063:SF8)	dehydrogenase(PC00092)
AT1G21245	F16F4.7 protein;F16F4.7;ortholog	F16F4.7 PROTEIN-RELATED (PTHR27005:SF304)
AT4G17830	Acetylornithine deacetylase;At4g17830;ortholog	ACETYLORNITHINE DEACETYLASE (PTHR43808:SF3)	deacetylase(PC00087)
AT1G43610	Haloacid dehalogenase-like hydrolase (HAD) superfamily protein;At1g43610;ortholog	HALOACID DEHALOGENASE-LIKE HYDROLASE (HAD) SUPERFAMILY PROTEIN (PTHR23081:SF22)	protein phosphatase(PC00195)
AT4G31805	Protein POLAR LOCALIZATION DURING ASYMMETRIC DIVISION AND REDISTRIBUTION;POLAR;ortholog	PROTEIN POLAR LOCALIZATION DURING ASYMMETRIC DIVISION AND REDISTRIBUTION (PTHR33476:SF22)
AT2G24860	At2g24860/F27C12.22;At2g24860;ortholog	OS09G0423700 PROTEIN (PTHR15852:SF66)
AT3G29450	General transcription factor 2-related zinc finger protein;At3g29450;ortholog	GENERAL TRANSCRIPTION FACTOR 2-RELATED ZINC FINGER PROTEIN-RELATED (PTHR11697:SF206)
AT4G19340	SCD6 protein-like protein;At4g19340;ortholog	DECAPPING 5-LIKE PROTEIN-RELATED (PTHR13586:SF18)	RNA binding protein(PC00031)
AT1G23150	Uncharacterized protein At1g23150;At1g23150;ortholog	BNAC05G50380D PROTEIN (PTHR33270:SF18)
AT5G40490	RNA-binding (RRM/RBD/RNP motifs) family protein;MNF13.1;ortholog	RNA-BINDING (RRM/RBD/RNP MOTIFS) FAMILY PROTEIN (PTHR11176:SF42)	RNA binding protein(PC00031)
AT1G14700	Purple acid phosphatase 3;PAP3;ortholog	PURPLE ACID PHOSPHATASE 3 (PTHR10161:SF34)
AT2G02550	PIN domain-like family protein;At2g02550;ortholog	EXONUCLEASE 1 (PTHR11081:SF8)	exodeoxyribonuclease(PC00098)
AT5G40290	HD domain-containing metal-dependent phosphohydrolase family protein;MSN9.190;ortholog	DEOXYNUCLEOSIDE TRIPHOSPHATE TRIPHOSPHOHYDROLASE SAMHD1 (PTHR11373:SF4)	hydrolase(PC00121)
AT3G32090	WRKY family transcription factor;At3g32090;ortholog	WRKY FAMILY TRANSCRIPTION FACTOR-RELATED (PTHR31429:SF76)
AT5G42080	Dynamin-related protein 1A;DRP1A;ortholog	DYNAMIN-RELATED PROTEIN 1A (PTHR11566:SF159)	membrane traffic protein(PC00150)
AT3G02550	LOB domain-containing protein 41;LBD41;ortholog	LOB DOMAIN-CONTAINING PROTEIN 41 (PTHR31304:SF20)
AT1G23147	Protein RALF-like 3;RALFL3;ortholog	PROTEIN RALF-LIKE 16-RELATED (PTHR34270:SF1)
AT4G30960	CBL-interacting serine/threonine-protein kinase 6;CIPK6;ortholog	CBL-INTERACTING SERINE/THREONINE-PROTEIN KINASE 6 (PTHR43895:SF91)
AT2G12200	10-formyltetrahydrofolate synthetase;At2g12200;ortholog
AT1G32400	Tobamovirus multiplication protein 2A;TOM2A;ortholog	TOBAMOVIRUS MULTIPLICATION PROTEIN 2A (PTHR19282:SF417)
AT2G14670	Sucrose transport protein SUC8;SUC8;ortholog	SUCROSE TRANSPORT PROTEIN SUC7-RELATED (PTHR19432:SF70)	secondary carrier transporter(PC00258)
AT2G27270	Transmembrane protein;F12K2.15;ortholog	TRANSMEMBRANE PROTEIN (PTHR31415:SF71)
AT3G10940	Phosphoglucan phosphatase LSF2, chloroplastic;LSF2;ortholog	PHOSPHOGLUCAN PHOSPHATASE LSF2, CHLOROPLASTIC (PTHR46642:SF2)
AT5G38840	Kanadaptin-like protein;At5g38840;ortholog	KANADAPTIN (PTHR23308:SF2)	RNA splicing factor(PC00148)
AT2G41090	Calmodulin-like protein 10;CML10;ortholog	CALMODULIN-LIKE PROTEIN 10 (PTHR23050:SF413)	calmodulin-related(PC00061)
AT2G29220	Probable inactive L-type lectin-domain containing receptor kinase III.1;LECRK31;ortholog	CONCANAVALIN A-LIKE LECTIN FAMILY PROTEIN-RELATED (PTHR27007:SF75)
AT5G35620	Eukaryotic translation initiation factor isoform 4E;EIF(ISO)4E;ortholog	AT15894P-RELATED (PTHR11960:SF8)	translation initiation factor(PC00224)
AT5G37870	Putative E3 ubiquitin-protein ligase SINA-like 6;At5g37870;ortholog	E3 UBIQUITIN-PROTEIN LIGASE SINA-LIKE 11-RELATED (PTHR10315:SF131)	ubiquitin-protein ligase(PC00234)
AT5G61780	Ribonuclease TUDOR 2;TSN2;ortholog	STAPHYLOCOCCAL NUCLEASE DOMAIN-CONTAINING PROTEIN 1 (PTHR12302:SF2)
AT1G31220	Phosphoribosylglycinamide formyltransferase, chloroplastic;PUR3;ortholog	TRIFUNCTIONAL PURINE BIOSYNTHETIC PROTEIN ADENOSINE-3 (PTHR43369:SF2)	transferase(PC00220)
AT1G34320	At1g34320;PSI1;ortholog	DUF668 FAMILY PROTEIN (PTHR31730:SF32)
AT1G66250	Glucan endo-1,3-beta-glucosidase 2;At1g66250;ortholog	GLUCAN ENDO-1,3-BETA-GLUCOSIDASE 2 (PTHR32227:SF52)
AT1G76994	Uncharacterized protein;At1g76994;ortholog
AT5G35430	AT5g35440/MOK9_2;MOK9.1;ortholog	CCR4-NOT TRANSCRIPTION COMPLEX SUBUNIT 10 (PTHR12979:SF5)
AT5G67110	Transcription factor ALC;ALC;ortholog	TRANSCRIPTION FACTOR ALC (PTHR45855:SF27)
AT4G10220	NEP-interacting protein, putative (DUF239);At4g10220;ortholog	PROTEIN, PUTATIVE (DUF239)-RELATED (PTHR31589:SF123)
AT1G61520	Photosystem I chlorophyll a/b-binding protein 3-1, chloroplastic;LHCA3;ortholog	PHOTOSYSTEM I CHLOROPHYLL A/B-BINDING PROTEIN 3-1, CHLOROPLASTIC (PTHR21649:SF14)
AT2G03070	Mediator of RNA polymerase II transcription subunit 8;MED8;ortholog	MEDIATOR OF RNA POLYMERASE II TRANSCRIPTION SUBUNIT 8 (PTHR35552:SF1)
AT3G17190	Uncharacterized protein;At3g17190;ortholog
AT1G24793	Probable UDP-3-O-acyl-N-acetylglucosamine deacetylase 5, mitochondrial;LPXC5;ortholog	UDP-3-O-ACYL-N-ACETYLGLUCOSAMINE DEACETYLASE 1, MITOCHONDRIAL-RELATED (PTHR33694:SF1)
AT5G19240	Uncharacterized GPI-anchored protein At5g19240;At5g19240;ortholog	BNAANNG08770D PROTEIN (PTHR33976:SF9)
AT5G13970	AT5g13970/MAC12_6;MAC12.6;ortholog	PROTEIN TSSC4 (PTHR13445:SF3)
AT1G08750	Peptidase C13 family;At1g08750;ortholog	GPI-ANCHOR TRANSAMIDASE (PTHR48067:SF1)
AT3G51870	Probable envelope ADP,ATP carrier protein, chloroplastic;EAAC;ortholog	ENVELOPE ADP,ATP CARRIER PROTEIN, CHLOROPLASTIC-RELATED (PTHR24089:SF676)	mitochondrial carrier protein(PC00158)
AT1G18540	60S ribosomal protein L6-1;RPL6A;ortholog	60S RIBOSOMAL PROTEIN L6 (PTHR10715:SF0)	ribosomal protein(PC00202)
AT5G35490	Mto 1 responding up 1;MRU1;ortholog
AT4G18380	F-box protein At4g18380;At4g18380;ortholog	SUBFAMILY NOT NAMED (PTHR31215:SF18)
AT3G46910	Putative cullin-like protein 4;At3g46910;ortholog
AT1G43000	PLATZ transcription factor family protein;At1g43000;ortholog	PLATZ TRANSCRIPTION FACTOR FAMILY PROTEIN (PTHR31065:SF38)
AT4G36105	Polyamine-modulated factor 1-binding protein;At4g36105;ortholog	POLYAMINE-MODULATED FACTOR 1-BINDING PROTEIN (PTHR31161:SF17)
AT1G56090	Tetratricopeptide repeat (TPR)-like superfamily protein;At1g56090;ortholog	TETRATRICOPEPTIDE REPEAT (TPR)-LIKE SUPERFAMILY PROTEIN (PTHR47541:SF1)
AT3G54670	Structural maintenance of chromosomes protein 1;SMC1;ortholog	STRUCTURAL MAINTENANCE OF CHROMOSOMES PROTEIN (PTHR18937:SF12)
AT3G17740	At3g17740;At3g17740;ortholog	PROTEIN NRDE2 HOMOLOG (PTHR13471:SF0)
AT1G14340	RNA-binding (RRM/RBD/RNP motifs) family protein;At1g14340;ortholog	RNA-BINDING (RRM/RBD/RNP MOTIFS) FAMILY PROTEIN (PTHR32343:SF26)	RNA splicing factor(PC00148)
AT5G59570	Transcription factor BOA;BOA;ortholog	HOMEODOMAIN-LIKE SUPERFAMILY PROTEIN-RELATED (PTHR31442:SF21)
AT4G20010	Protein OSB2, chloroplastic;OSB2;ortholog	PROTEIN OSB2, CHLOROPLASTIC (PTHR10302:SF21)	DNA binding protein(PC00009)
AT1G24148	Uncharacterized protein;At1g24148;ortholog
AT1G53580	Persulfide dioxygenase ETHE1 homolog, mitochondrial;GLY3;ortholog	PERSULFIDE DIOXYGENASE ETHE1, MITOCHONDRIAL (PTHR43084:SF1)	oxygenase(PC00177)
AT5G52070	Agenet domain-containing protein;MSG15.17;ortholog	AGENET DOMAIN-CONTAINING PROTEIN (PTHR31917:SF66)
AT2G40090	Putative ABC1 protein At2g40090;At2g40090;ortholog	OS03G0698350 PROTEIN (PTHR43173:SF19)
AT1G19397	Transmembrane protein;At1g19397;ortholog
AT2G44240	At2g44240/F4I1.5;At2g44240;ortholog	NEP-INTERACTING PROTEIN (DUF239) (PTHR31589:SF137)
AT3G61220	(+)-neomenthol dehydrogenase;SDR1;ortholog	(+)-NEOMENTHOL DEHYDROGENASE-RELATED (PTHR43490:SF98)	dehydrogenase(PC00092)
AT5G38350	Disease resistance protein (NBS-LRR class) family;MXI10.1;ortholog	DISEASE RESISTANCE PROTEIN (NBS-LRR CLASS) FAMILY-RELATED (PTHR11017:SF411)
AT4G03030	F-box/kelch-repeat protein OR23;OR23;ortholog	F-BOX/KELCH-REPEAT PROTEIN OR23 (PTHR47850:SF1)
AT2G07000	Uncharacterized protein At2g07000;At2g07000;ortholog
AT3G05545	RING finger family protein;At3g05545;ortholog	RING FINGER FAMILY PROTEIN (PTHR46798:SF3)
AT1G32250	Probable calcium-binding protein CML17;CML17;ortholog	CALCIUM-BINDING PROTEIN CML17-RELATED (PTHR23050:SF363)	calmodulin-related(PC00061)
AT1G14080	Fucosyltransferase 6;FUT6;ortholog	FUCOSYLTRANSFERASE 6 (PTHR31889:SF49)
AT2G14880	Expressed protein;At2g14880;ortholog	EXPRESSED PROTEIN-RELATED (PTHR13844:SF8)	chromatin/chromatin-binding, or -regulatory protein(PC00077)
AT5G13670	WAT1-related protein At5g13670;At5g13670;ortholog	NODULIN MTN21 /EAMA-LIKE TRANSPORTER FAMILY PROTEIN (PTHR31218:SF252)
AT5G40300	CASP-like protein 4A1;At5g40300;ortholog	CASP-LIKE PROTEIN 4A1 (PTHR11615:SF279)	dehydrogenase(PC00092)
AT5G24030	S-type anion channel SLAH3;SLAH3;ortholog	S-TYPE ANION CHANNEL SLAH3 (PTHR31269:SF2)
AT5G58575	SAGA-associated factor 11;SGF11;ortholog	SAGA-ASSOCIATED FACTOR 11 (PTHR47674:SF3)
AT1G70870	Polyketide cyclase/dehydrase and lipid transport superfamily protein;At1g70870;ortholog	POLYKETIDE CYCLASE/DEHYDRASE AND LIPID TRANSPORT SUPERFAMILY PROTEIN (PTHR31338:SF25)
AT4G10570	Ubiquitin carboxyl-terminal hydrolase 10;UBP10;ortholog	UBIQUITIN CARBOXYL-TERMINAL HYDROLASE 10-RELATED (PTHR21646:SF58)	cysteine protease(PC00081)
AT1G75630	V-type proton ATPase subunit c4;VHA-c4;ortholog	V-TYPE PROTON ATPASE SUBUNIT C4 (PTHR10263:SF57)	ATP synthase(PC00002)
AT3G44120	F-box/kelch-repeat protein At3g44120;At3g44120;ortholog	F-BOX ONLY PROTEIN 9-RELATED (PTHR47993:SF70)
AT2G13770	Nuclease;At2g13770;ortholog
AT3G16920	Chitinase-like protein 2;CTL2;ortholog	CHITINASE-LIKE PROTEIN 2 (PTHR22595:SF96)
AT5G19250	Uncharacterized GPI-anchored protein At5g19250;At5g19250;ortholog	BNAANNG08770D PROTEIN (PTHR33976:SF9)
AT5G13210	AT5g13210/T31B5_30;At5g13210;ortholog	OS06G0652100 PROTEIN (PTHR31373:SF17)
AT1G27000	At1g27000/T7N9_6;At1g27000;ortholog	OS05G0182700 PROTEIN (PTHR46667:SF6)
AT2G29452	Uncharacterized protein;At2g29452;ortholog
AT2G29200	Pumilio homolog 1;APUM1;ortholog	PUMILIO HOMOLOG 1-RELATED (PTHR12537:SF128)	RNA binding protein(PC00031)
AT2G23440	Precursor of CEP3;CEP3;ortholog	PRECURSOR OF CEP3 (PTHR33348:SF31)
AT3G28450	Inactive LRR receptor-like serine/threonine-protein kinase BIR2;BIR2;ortholog	INACTIVE LRR RECEPTOR-LIKE SERINE/THREONINE-PROTEIN KINASE BIR2 (PTHR48004:SF28)
AT2G07771	Putative cytochrome c biosynthesis ccmC-like mitochondrial protein;ABCI5;ortholog	CYTOCHROME C ASSEMBLY PROTEIN-RELATED (PTHR30071:SF17)
AT2G29800	Putative F-box/kelch-repeat protein At2g29800;At2g29800;ortholog	BNAA09G42970D PROTEIN (PTHR24414:SF65)	non-motor actin binding protein(PC00165)
AT5G44390	Berberine bridge enzyme-like 25;At5g44390;ortholog	BERBERINE BRIDGE ENZYME-LIKE 24-RELATED (PTHR32448:SF94)
AT1G49715	Defensin-like protein 175;At1g49715;ortholog	DEFENSIN-LIKE PROTEIN 171-RELATED (PTHR36788:SF3)
AT5G17100	Cystatin/monellin superfamily protein;At5g17100;ortholog	CYSTATIN/MONELLIN SUPERFAMILY PROTEIN (PTHR31228:SF26)
AT5G56380	FBD-associated F-box protein At5g56380;At5g56380;ortholog	BNACNNG15460D PROTEIN (PTHR32212:SF256)
AT1G62660	Acid beta-fructofuranosidase 3, vacuolar;BFRUCT3;ortholog	ACID BETA-FRUCTOFURANOSIDASE 3, VACUOLAR (PTHR31953:SF41)
AT1G60110	Jacalin-related lectin 17;JAL17;ortholog	JACALIN-RELATED LECTIN 13-RELATED (PTHR47293:SF11)
AT1G50960	Gibberellin 2-beta-dioxygenase 7;GA2OX7;ortholog	GIBBERELLIN 2-BETA-DIOXYGENASE 7 (PTHR47990:SF8)
AT2G29600	F-box/kelch-repeat protein At2g29600;At2g29600;ortholog	BNAA09G42970D PROTEIN (PTHR24414:SF65)	non-motor actin binding protein(PC00165)
AT3G29791	Uncharacterized protein;At3g29791;ortholog
AT1G18800	NAP1-related protein 2;NRP2;ortholog	PROTEIN SET (PTHR11875:SF49)	chromatin/chromatin-binding, or -regulatory protein(PC00077)
AT3G24360	3-hydroxyisobutyryl-CoA hydrolase-like protein 4, mitochondrial;At3g24360;ortholog	3-HYDROXYISOBUTYRYL-COA HYDROLASE-LIKE PROTEIN 4, MITOCHONDRIAL (PTHR43176:SF5)	hydrolase(PC00121)
AT2G24780	Uncharacterized protein At2g24780;At2g24780;ortholog
AT1G49720	ABSCISIC ACID-INSENSITIVE 5-like protein 4;ABF1;ortholog	ABSCISIC ACID-INSENSITIVE 5-LIKE PROTEIN 4 (PTHR22952:SF413)	basic leucine zipper transcription factor(PC00056)
AT2G02380	Glutathione S-transferase Z2;GSTZ2;ortholog	MALEYLACETOACETATE ISOMERASE (PTHR42673:SF4)
AT5G65609	Uncharacterized protein;At5g65609;ortholog
AT2G14530	Protein trichome birefringence-like 13;TBL13;ortholog	PROTEIN TRICHOME BIREFRINGENCE-LIKE 13 (PTHR32285:SF12)
AT5G35069	Uncharacterized protein;At5g35069;ortholog
AT5G60840	Uncharacterized protein At5g60840;MAE1.8;ortholog	BNACNNG21220D PROTEIN (PTHR36078:SF2)
AT4G05530	Short-chain dehydrogenase/reductase SDRA;SDRA;ortholog	DEHYDROGENASE/REDUCTASE (SDR FAMILY) MEMBER 4 (PTHR43943:SF2)
AT2G18620	Geranylgeranyl pyrophosphate synthase 7, chloroplastic;At2g18620;ortholog	GERANYLGERANYL PYROPHOSPHATE SYNTHASE 7, CHLOROPLASTIC (PTHR43281:SF24)	acyltransferase(PC00042)
AT2G06667	Transposase-associated domain protein;At2g06667;ortholog
AT3G17712	Uncharacterized protein;At3g17712;ortholog	PROTEIN NRDE2 HOMOLOG (PTHR13471:SF0)
AT2G24620	S-locus glycoprotein family protein;At2g24620;ortholog
AT4G10920	RNA polymerase II transcriptional coactivator KELP;KELP;ortholog	RNA POLYMERASE II TRANSCRIPTIONAL COACTIVATOR KELP (PTHR13215:SF6)	general transcription factor(PC00259)
AT3G25210	Pentatricopeptide repeat-containing protein At3g25210, mitochondrial;At3g25210;ortholog	OS06G0184866 PROTEIN (PTHR47938:SF2)
AT3G44700	Transmembrane protein;At3g44700;ortholog	EMB	CAB72473.1-RELATED (PTHR31549:SF144)	Arabidopsis thaliana
AT5G61430	NAC domain-containing protein 100;NAC100;ortholog	NAC DOMAIN-CONTAINING PROTEIN 100 (PTHR31744:SF104)
AT5G26090	Plant self-incompatibility protein S1 family;At5g26090;ortholog	PLANT SELF-INCOMPATIBILITY PROTEIN S1 FAMILY (PTHR31232:SF92)
AT3G47530	Pentatricopeptide repeat-containing protein At3g47530;PCMP-H76;ortholog	OS08G0434000 PROTEIN (PTHR47928:SF63)
AT3G04090	Aquaporin SIP1-1;SIP1-1;ortholog	AQUAPORIN SIP1-1 (PTHR46739:SF3)
AT1G54520	Myelin-associated oligodendrocyte basic protein;At1g54520;ortholog	MYELIN-ASSOCIATED OLIGODENDROCYTE BASIC PROTEIN (PTHR33975:SF2)
AT1G36310	tRNA (carboxymethyluridine(34)-5-O)-methyltransferase;TRM9;ortholog	TRNA METHYLTRANSFERASE 9B-RELATED (PTHR13069:SF21)
AT5G22610	Putative F-box/FBD/LRR-repeat protein At5g22610;At5g22610;ortholog	FBD / LEUCINE RICH REPEAT DOMAINS CONTAINING PROTEIN (PTHR32212:SF252)
AT2G21070	U6 small nuclear RNA (adenine-(43)-N(6))-methyltransferase;FIO1;ortholog	RNA N6-ADENOSINE-METHYLTRANSFERASE METTL16 (PTHR13393:SF0)	methyltransferase(PC00155)
AT1G32410	Vacuolar protein sorting-associated protein 55 homolog;At1g32410;ortholog	VACUOLAR PROTEIN SORTING-ASSOCIATED PROTEIN 55 HOMOLOG (PTHR12050:SF1)
AT4G06490	Uncharacterized protein;At4g06490;ortholog
AT3G18470	Protein PLANT CADMIUM RESISTANCE 7;PCR7;ortholog	PROTEIN PLANT CADMIUM RESISTANCE 7 (PTHR15907:SF147)
AT1G29430	Auxin-responsive protein SAUR62;SAUR62;ortholog	AUXIN-RESPONSIVE PROTEIN SAUR62-RELATED (PTHR31175:SF50)
AT5G50340	DNA repair protein RadA-like protein;MXI22.5;ortholog	DNA REPAIR PROTEIN RADA-LIKE PROTEIN (PTHR32472:SF10)	DNA binding protein(PC00009)
AT1G53590	C2 domain-containing protein At1g53590;NTMC2T6.1;ortholog	C2 DOMAIN-CONTAINING PROTEIN-LIKE (PTHR47042:SF4)
AT5G17050	UDP-glycosyltransferase 78D2;UGT78D2;ortholog	UDP-GLYCOSYLTRANSFERASE 78D1-RELATED (PTHR48049:SF29)
AT1G11790	Arogenate dehydratase/prephenate dehydratase 1, chloroplastic;ADT1;ortholog	AROGENATE DEHYDRATASE/PREPHENATE DEHYDRATASE 1, CHLOROPLASTIC (PTHR21022:SF20)	dehydratase(PC00091)
AT4G09980	N6-adenosine-methyltransferase non-catalytic subunit MTB;MTB;ortholog	N6-ADENOSINE-METHYLTRANSFERASE NON-CATALYTIC SUBUNIT (PTHR13107:SF0)	RNA processing factor(PC00147)
AT1G04780	Ankyrin repeat family protein;At1g04780;ortholog	ANKYRIN REPEAT DOMAIN-CONTAINING PROTEIN 13C (PTHR12447:SF0)
AT5G43030	CHP-rich zinc finger protein-like;MMG4.3;ortholog	CHP-RICH ZINC FINGER PROTEIN-LIKE-RELATED (PTHR32410:SF176)
AT1G02570	Transmembrane protein;At1g02570;ortholog	TRANSMEMBRANE PROTEIN (PTHR37172:SF4)
AT3G22345	F-box/kelch-repeat protein;At3g22345;ortholog	F-BOX/KELCH-REPEAT PROTEIN-RELATED (PTHR33110:SF71)
AT5G02030	BEL1-like homeodomain protein 9;BLH9;ortholog	BEL1-LIKE HOMEODOMAIN PROTEIN 9 (PTHR11850:SF82)	homeodomain transcription factor(PC00119)
AT1G56423	Uncharacterized protein;At1g56423;ortholog	EXPRESSED PROTEIN (PTHR35702:SF1)
AT4G03415	Probable protein phosphatase 2C 52;At4g03415;ortholog	PROTEIN PHOSPHATASE 2C 52-RELATED (PTHR47992:SF87)
AT2G05520	Glycine-rich protein 3;GRP3;ortholog	GLYCINE RICH PROTEIN 9-RELATED (PTHR36732:SF1)
AT5G65600	L-type lectin-domain containing receptor kinase IX.2;LECRK92;ortholog	L-TYPE LECTIN-DOMAIN CONTAINING RECEPTOR KINASE IX.2 (PTHR27007:SF162)
AT4G10770	Oligopeptide transporter 7;OPT7;ortholog	OLIGOPEPTIDE TRANSPORTER 1 (PTHR22601:SF0)
AT3G44870	AtPP-like protein;F28D10_60;ortholog	ATPP-LIKE PROTEIN-RELATED (PTHR31009:SF58)
AT1G34220	Regulator of Vps4 activity in the MVB pathway protein;At1g34220;ortholog	REGULATOR OF VPS4 ACTIVITY IN THE MVB PATHWAY PROTEIN (PTHR12161:SF62)
AT3G60530	GATA transcription factor 4;GATA4;ortholog	GATA TRANSCRIPTION FACTOR 4 (PTHR45658:SF59)	C4 zinc finger nuclear receptor(PC00169)
AT1G32337	Uncharacterized protein;At1g32337;ortholog	F-BOX ASSOCIATED UBIQUITINATION EFFECTOR FAMILY PROTEIN-RELATED (PTHR31714:SF10)
AT5G46570	Serine/threonine-protein kinase BSK2;BSK2;ortholog	SERINE/THREONINE-PROTEIN KINASE BSK2 (PTHR45863:SF15)
AT5G57830	Uncharacterized protein;MTI20.7;ortholog	OS08G0442350 PROTEIN (PTHR31422:SF1)
AT2G04340	At2g04340;At2g04340;ortholog	OS09G0478400 PROTEIN (PTHR36008:SF1)
AT2G46900	Expressed protein;At2g46900;ortholog	TRANSCRIPTION FACTOR 25 (PTHR22684:SF0)
AT1G65490	Transmembrane protein;At1g65490;ortholog
AT2G09990	40S ribosomal protein S16-1;RPS16A;ortholog	40S RIBOSOMAL PROTEIN S16-1-RELATED (PTHR21569:SF29)
AT3G05727	Defensin-like protein 204;At3g05727;ortholog
AT3G17410	Protein kinase superfamily protein;At3g17410;ortholog	PROTEIN KINASE SUPERFAMILY PROTEIN (PTHR47983:SF3)
AT5G04230	Phenylalanine ammonia-lyase 3;PAL3;ortholog	PHENYLALANINE AMMONIA-LYASE 3 (PTHR10362:SF37)
AT3G24650	B3 domain-containing transcription factor ABI3;ABI3;ortholog	B3 DOMAIN-CONTAINING TRANSCRIPTION FACTOR ABI3 (PTHR31140:SF81)
AT1G61150	Protein GID8 homolog;GID8;ortholog	GLUCOSE-INDUCED DEGRADATION PROTEIN 8 HOMOLOG (PTHR12864:SF3)	scaffold/adaptor protein(PC00226)
AT5G26700	Probable germin-like protein subfamily 2 member 5;At5g26700;ortholog	GERMIN-LIKE PROTEIN SUBFAMILY 2 MEMBER 5-RELATED (PTHR31238:SF157)
AT4G01440	WAT1-related protein At4g01440;At4g01440;ortholog	WAT1-RELATED PROTEIN (PTHR31218:SF301)
AT5G27950	Kinesin-like protein KIN-14U;KIN14U;ortholog	KINESIN-LIKE PROTEIN KIN-14U (PTHR24115:SF835)	microtubule binding motor protein(PC00156)
AT4G15545	Uncharacterized protein At4g15545;At4g15545;ortholog	BNAC01G41860D PROTEIN (PTHR47383:SF3)
AT2G18660	EG45-like domain containing protein 2;EGC2;ortholog	EG45-LIKE DOMAIN CONTAINING PROTEIN 2 (PTHR47295:SF5)
AT1G31380	TRAF-like family protein;At1g31380;ortholog	TRAF-LIKE FAMILY PROTEIN-RELATED (PTHR46236:SF21)
AT1G44080	Probable F-box protein At1g44080;At1g44080;ortholog	F-BOX/KELCH-REPEAT PROTEIN-RELATED (PTHR33110:SF71)
AT1G66870	Carbohydrate-binding X8 domain superfamily protein;At1g66870;ortholog	CARBOHYDRATE-BINDING X8 DOMAIN SUPERFAMILY PROTEIN (PTHR31044:SF52)
AT3G26742	Uncharacterized protein;At3g26742;ortholog
AT5G24680	Peptidase C78, ubiquitin fold modifier-specific peptidase 1/ 2;MXC17.7;ortholog	ZINC FINGER-CONTAINING UBIQUITIN PEPTIDASE 1 (PTHR24403:SF82)	C2H2 zinc finger transcription factor(PC00248)
AT1G45616	Receptor-like protein 6;RLP6;ortholog	RECEPTOR-LIKE PROTEIN 6-RELATED (PTHR27004:SF173)
AT5G28491	Uncharacterized protein;At5g28491;ortholog
AT2G32020	Acyl-CoA N-acyltransferases (NAT) superfamily protein;At2g32020;ortholog	ACYL-COA N-ACYLTRANSFERASES (NAT) SUPERFAMILY PROTEIN (PTHR46067:SF17)
AT1G71320	Putative F-box protein At1g71320;At1g71320;ortholog	F-BOX ASSOCIATED UBIQUITINATION EFFECTOR FAMILY PROTEIN-RELATED (PTHR31945:SF80)
AT4G02590	Transcription factor UNE12;UNE12;ortholog	TRANSCRIPTION FACTOR UNE12-RELATED (PTHR16223:SF200)
AT1G10690	Cyclin-dependent protein kinase inhibitor SMR8;SMR8;ortholog	CYCLIN-DEPENDENT PROTEIN KINASE INHIBITOR SMR8 (PTHR33142:SF39)
AT5G63260	Zinc finger CCCH domain-containing protein 67;At5g63260;ortholog	ZINC FINGER CCCH DOMAIN-CONTAINING PROTEIN 67 (PTHR12506:SF63)
AT5G48900	Probable pectate lyase 20;At5g48900;ortholog	PECTATE LYASE 20-RELATED (PTHR31683:SF150)
AT2G36490	DNA glycosylase/AP lyase ROS1;ROS1;ortholog	DEMETER-LIKE PROTEIN 2-RELATED (PTHR46213:SF8)
AT2G24870	Plant self-incompatibility protein S1 family;At2g24870;ortholog
AT1G56630	Alpha/beta-Hydrolases superfamily protein;At1g56630;ortholog	ALPHA/BETA-HYDROLASES SUPERFAMILY PROTEIN (PTHR46086:SF4)
AT1G78480	F3F9.1;At1g78480;ortholog
AT5G38830	Cysteine--tRNA ligase 2, cytoplasmic;At5g38830;ortholog	CYSTEINE--TRNA LIGASE 1, CYTOPLASMIC-RELATED (PTHR10890:SF26)	aminoacyl-tRNA synthetase(PC00047)
AT4G09660	Zinc finger MYM-type-like protein;At4g09660;ortholog	GENERAL TRANSCRIPTION FACTOR 2-RELATED ZINC FINGER PROTEIN-RELATED (PTHR11697:SF206)
AT5G49740	Ferric reduction oxidase 7, chloroplastic;FRO7;ortholog	NADPH OXIDASE 4 (PTHR11972:SF69)	oxidase(PC00175)
AT5G63250	At5g63250;MDC12.22;ortholog	BNAANNG11800D PROTEIN (PTHR31044:SF58)
AT1G25370	Uncharacterized protein;At1g25370;ortholog	OS01G0688600 PROTEIN (PTHR33130:SF43)
AT3G42860	Zinc knuckle (CCHC-type) family protein;F18P9_20;ortholog	ZINC KNUCKLE (CCHC-TYPE) FAMILY PROTEIN (PTHR33680:SF4)
AT1G10280	At1g10280;At1g10280;ortholog	OS08G0110400 PROTEIN (PTHR31042:SF3)
AT5G19830	Peptidyl-tRNA hydrolase, mitochondrial;At5g19830;ortholog	PEPTIDYL-TRNA HYDROLASE, MITOCHONDRIAL (PTHR17224:SF4)	esterase(PC00097)
AT1G65200	Ubiquitin carboxyl-terminal hydrolase-related protein;At1g65200;ortholog	UBIQUITIN CARBOXYL-TERMINAL HYDROLASE FAMILY PROTEIN-RELATED (PTHR22975:SF20)	cysteine protease(PC00081)
AT1G78490	At1g78490;''cytochrome P450;ortholog	CYTOCHROME P450 708A2-RELATED (PTHR24286:SF305)	oxygenase(PC00177)
AT1G16110	Wall-associated receptor kinase-like 6;WAKL6;ortholog	WALL-ASSOCIATED RECEPTOR KINASE-LIKE 1-RELATED (PTHR27005:SF250)
AT5G50310	AT5g50310/MXI22_1;MXI22.1;ortholog	KELCH DOMAIN-CONTAINING PROTEIN 4 (PTHR46063:SF1)
AT3G43990	Bromo-adjacent homology (BAH) domain-containing protein;T15B3_130;ortholog	BROMO-ADJACENT HOMOLOGY (BAH) DOMAIN-CONTAINING PROTEIN (PTHR46871:SF1)
AT5G13120	Photosynthetic NDH subunit of lumenal location 5, chloroplastic;PNSL5;ortholog	PHOTOSYNTHETIC NDH SUBUNIT OF LUMENAL LOCATION 5, CHLOROPLASTIC (PTHR11071:SF471)
AT5G04940	Histone-lysine N-methyltransferase, H3 lysine-9 specific SUVH1;SUVH1;ortholog	HISTONE-LYSINE N-METHYLTRANSFERASE, H3 LYSINE-9 SPECIFIC SUVH1 (PTHR45660:SF5)
AT5G57480	AAA-ATPase At5g57480;At5g57480;ortholog	BNACNNG58650D PROTEIN (PTHR23070:SF110)
AT2G23430	Cyclin-dependent kinase inhibitor 1;KRP1;ortholog	CYCLIN-DEPENDENT KINASE INHIBITOR 1 (PTHR46776:SF23)
AT2G04020	GDSL esterase/lipase At2g04020;At2g04020;ortholog	BNAA08G07360D PROTEIN (PTHR45648:SF73)
AT5G53120	Spermine synthase;SPMS;ortholog	SPERMINE SYNTHASE (PTHR11558:SF25)	transferase(PC00220)
AT1G13550	Uncharacterized protein;At1g13550;ortholog	BNAC08G40280D PROTEIN (PTHR31050:SF5)
AT2G33370	60S ribosomal protein L23;RPL23C;ortholog	60S RIBOSOMAL PROTEIN L23 (PTHR11761:SF36)	ribosomal protein(PC00202)
AT2G07773	Cytochrome B/B6 protein;At2g07773;ortholog	CYTOCHROME B/B6 PROTEIN-RELATED (PTHR30071:SF1)
AT1G10290	Dynamin-2A;DRP2A;ortholog	DYNAMIN-2A (PTHR11566:SF192)	membrane traffic protein(PC00150)
AT3G16940	Calmodulin-binding transcription activator 6;CAMTA6;ortholog	CALMODULIN-BINDING TRANSCRIPTION ACTIVATOR 6 (PTHR23335:SF3)	DNA-binding transcription factor(PC00218)
AT2G07732	Ribulose bisphosphate carboxylase large chain, catalytic domain-containing protein;At2g07732;ortholog	RIBULOSE BISPHOSPHATE CARBOXYLASE LARGE CHAIN, CATALYTIC DOMAIN-CONTAINING PROTEIN (PTHR47910:SF1)
AT4G30780	ATP-dependent DNA helicase;At4g30780;ortholog	ATP-DEPENDENT DNA HELICASE (PTHR33494:SF7)
AT5G26180	S-adenosyl-L-methionine-dependent methyltransferases superfamily protein;At5g26180;ortholog	28S RRNA (CYTOSINE-C(5))-METHYLTRANSFERASE-RELATED (PTHR22807:SF4)
AT3G22620	Bifunctional inhibitor/lipid-transfer protein/seed storage 2S albumin superfamily protein;At3g22620;ortholog	BIFUNCTIONAL INHIBITOR/LIPID-TRANSFER PROTEIN/SEED STORAGE 2S ALBUMIN SUPERFAMILY PROTEIN (PTHR33044:SF160)
AT1G35500	Uncharacterized protein F12A4.10;At1g35500;ortholog
AT4G05523	Nucleoporin GLE1-like protein;At4g05523;ortholog	NUCLEOPORIN GLE1 (PTHR12960:SF0)	translation factor(PC00223)
AT1G66890	50S ribosomal-like protein;At1g66890;ortholog	50S RIBOSOMAL-LIKE PROTEIN (PTHR34542:SF6)
AT3G30430	At3g30430;At3g30430;ortholog	F-BOX FAMILY PROTEIN-RELATED (PTHR33784:SF25)
AT2G37650	Scarecrow-like protein 9;SCL9;ortholog	SCARECROW-LIKE PROTEIN 9 (PTHR31636:SF258)
AT3G12050	Aha1 domain-containing protein;T21B14.13;ortholog	LD43819P (PTHR13009:SF8)	chaperone(PC00072)
AT2G17740	At2g17740;At2g17740;ortholog	BNAC04G03640D PROTEIN (PTHR46288:SF23)
AT4G09800	40S ribosomal protein S18;RPS18C;ortholog	40S RIBOSOMAL PROTEIN S18 (PTHR10871:SF36)	ribosomal protein(PC00202)
AT1G27960	At1g27960;ECT9;ortholog	BNAC03G58200D PROTEIN (PTHR12357:SF90)
AT5G50400	Probable inactive purple acid phosphatase 27;PAP27;ortholog	INACTIVE PURPLE ACID PHOSPHATASE 24-RELATED (PTHR45778:SF6)
AT2G14520	DUF21 domain-containing protein At2g14520;CBSDUF3;ortholog	UNEXTENDED, ISOFORM E (PTHR12064:SF59)
AT1G43780	Serine carboxypeptidase-like 44;SCPL44;ortholog	SERINE CARBOXYPEPTIDASE-LIKE 44 (PTHR11802:SF20)	serine protease(PC00203)
AT3G25882	Protein NIM1-INTERACTING 2;NIMIN-2;ortholog	PROTEIN NIM1-INTERACTING 2 (PTHR35735:SF8)
AT1G35620	Protein disulfide-isomerase 5-2;PDIL5-2;ortholog	PROTEIN DISULFIDE-ISOMERASE 5-2 (PTHR18929:SF218)
AT5G42223	Putative defensin-like protein 114;At5g42223;ortholog
AT4G19530	Probable disease resistance protein At4g19530;At4g19530;ortholog	DISEASE RESISTANCE PROTEIN (TIR-NBS-LRR CLASS) FAMILY (PTHR11017:SF253)
AT4G33310	At4g33310;At4g33310;ortholog
AT2G07669	Uncharacterized protein;At2g07669;ortholog
AT1G43650	WAT1-related protein At1g43650;At1g43650;ortholog	WAT1-RELATED PROTEIN (PTHR31218:SF15)
AT2G04160	Subtilisin-like protease SBT5.3;AIR3;ortholog	SUBTILISIN-LIKE PROTEASE SBT5.3 (PTHR10795:SF678)	serine protease(PC00203)
AT1G09370	Plant invertase/pectin methylesterase inhibitor superfamily protein;At1g09370;ortholog	PLANT INVERTASE/PECTIN METHYLESTERASE INHIBITOR SUPERFAMILY PROTEIN (PTHR36710:SF3)
AT3G44450	Protein BIC2;BIC2;ortholog	PROTEIN BIC2 (PTHR34207:SF7)
AT5G01920	Serine/threonine-protein kinase STN8, chloroplastic;STN8;ortholog	SERINE/THREONINE-PROTEIN KINASE STN8, CHLOROPLASTIC (PTHR46699:SF1)
AT3G62499	YTH family protein;At3g62499;ortholog
AT1G74210	Glycerophosphodiester phosphodiesterase GDPD5;GDPD5;ortholog	GLYCEROPHOSPHODIESTER PHOSPHODIESTERASE GDPD5 (PTHR43620:SF7)	phosphodiesterase(PC00185)
AT2G07673	Uncharacterized mitochondrial protein AtMg01030;At2g07673;ortholog
AT4G18980	At4g18980;AtS40-3;ortholog	BNAC03G62980D PROTEIN (PTHR33083:SF69)
AT3G20820	Leucine-rich repeat (LRR) family protein;At3g20820;ortholog	LEUCINE-RICH REPEAT (LRR) FAMILY PROTEIN (PTHR48060:SF3)
AT3G04100	AGAMOUS-like 57;AGAMOUS-like 57;ortholog	AGAMOUS-LIKE 57 (PTHR11945:SF539)	MADS box transcription factor(PC00250)
AT3G44630	Disease resistance protein (TIR-NBS-LRR class) family;At3g44630;ortholog	DISEASE RESISTANCE PROTEIN (NBS-LRR CLASS) FAMILY-RELATED (PTHR11017:SF411)
AT2G10970	Expressed protein;At2g10970;ortholog	EXPRESSED PROTEIN (PTHR31890:SF12)
AT1G13540	At1g13540;At1g13540;ortholog	BNAC08G15950D PROTEIN (PTHR31050:SF8)
AT1G33770	Protein kinase superfamily protein;At1g33770;ortholog	PROTEIN KINASE SUPERFAMILY PROTEIN (PTHR24056:SF416)	non-receptor serine/threonine protein kinase(PC00167)
AT2G27050	ETHYLENE INSENSITIVE 3-like 1 protein;EIL1;ortholog	ETHYLENE INSENSITIVE 3-LIKE 1 PROTEIN (PTHR33305:SF28)
AT4G16770	2-oxoglutarate (2OG) and Fe(II)-dependent oxygenase superfamily protein;At4g16770;ortholog	2-OXOGLUTARATE (2OG) AND FE(II)-DEPENDENT OXYGENASE SUPERFAMILY PROTEIN (PTHR10209:SF590)
AT1G11362	Plant invertase/pectin methylesterase inhibitor superfamily protein;At1g11362;ortholog	PLANT INVERTASE/PECTIN METHYLESTERASE INHIBITOR SUPERFAMILY PROTEIN (PTHR31707:SF295)	esterase(PC00097)
AT3G28890	Receptor-like protein 43;RLP43;ortholog	RECEPTOR-LIKE PROTEIN 19-RELATED (PTHR27004:SF242)
AT1G34630	At1g34630/F12K21.3;At1g34630;ortholog	INTEGRAL MEMBRANE PROTEIN (AFU_ORTHOLOGUE AFUA_2G12300) (PTHR12459:SF15)
AT1G26630	Eukaryotic translation initiation factor 5A-2;ELF5A-2;ortholog	EUKARYOTIC TRANSLATION INITIATION FACTOR 5A-2 (PTHR11673:SF32)	translation initiation factor(PC00224)
AT2G18670	RING-H2 finger protein ATL56;ATL56;ortholog	RING-H2 FINGER PROTEIN ATL56 (PTHR46539:SF9)
AT1G65210	Galactose-binding protein;At1g65210;ortholog	GALACTOSE-BINDING PROTEIN-RELATED (PTHR32018:SF13)
AT4G14400	Protein ACCELERATED CELL DEATH 6;ACD6;ortholog	ANKYRIN REPEAT FAMILY PROTEIN-RELATED (PTHR24177:SF322)	scaffold/adaptor protein(PC00226)
AT2G39180	Serine/threonine-protein kinase-like protein CCR2;CCR2;ortholog	SERINE/THREONINE-PROTEIN KINASE-LIKE PROTEIN CCR2 (PTHR47989:SF18)
AT4G35760	Thiol-disulfide oxidoreductase LTO1;LTO1;ortholog	THIOL-DISULFIDE OXIDOREDUCTASE LTO1 (PTHR34573:SF1)
AT1G75620	F10A5.18;At1g75620;ortholog	F10A5.18 (PTHR32208:SF61)
AT4G09630	Transmembrane protein (DUF616);AT4G09630.1;ortholog	TRANSMEMBRANE PROTEIN (DUF616) (PTHR12956:SF24)
AT4G16650	O-fucosyltransferase 29;OFUT29;ortholog	O-FUCOSYLTRANSFERASE 29 (PTHR31818:SF3)
AT4G03280	Cytochrome b6-f complex iron-sulfur subunit, chloroplastic;petC;ortholog	CYTOCHROME B-C1 COMPLEX SUBUNIT RIESKE, MITOCHONDRIAL-RELATED (PTHR10134:SF20)
AT2G02230	F-box protein PP2-B1;PP2B1;ortholog	F-BOX PROTEIN PP2-B1 (PTHR32278:SF93)
AT1G54030	Inactive GDSL esterase/lipase-like protein 25;MVP1;ortholog	INACTIVE GDSL ESTERASE/LIPASE-LIKE PROTEIN 25 (PTHR45966:SF12)
AT3G04950	SEC-C motif protein;At3g04950;ortholog	SEC-C MOTIF PROTEIN (PTHR36750:SF1)
AT2G24440	Expressed protein;At2g24440;ortholog	EXPRESSED PROTEIN (PTHR33638:SF5)
AT1G52890	NAC domain-containing protein 19;NAC019;ortholog	NAC DOMAIN-CONTAINING PROTEIN 19 (PTHR31719:SF114)
AT1G13470	Uncharacterized protein;At1g13470;ortholog	BNAC08G40310D PROTEIN (PTHR31050:SF6)
AT1G02220	NAC domain-containing protein 3;NAC003;ortholog	NAC DOMAIN-CONTAINING PROTEIN 3-RELATED (PTHR31989:SF292)
AT4G17980	NAC domain-containing protein 71;NAC071;ortholog	NAC DOMAIN-CONTAINING PROTEIN 71 (PTHR31989:SF301)
AT3G25880	NAD(P)-binding Rossmann-fold superfamily protein;At3g25880;ortholog
AT2G01290	Probable ribose-5-phosphate isomerase 2;RPI2;ortholog	RIBOSE-5-PHOSPHATE ISOMERASE 2-RELATED (PTHR43748:SF2)
AT5G25590	DNA ligase (DUF630 and DUF632);At5g25590;ortholog	DNA LIGASE (DUF630 AND DUF632) (PTHR21450:SF7)
AT1G25155	Anthranilate synthase beta subunit;F4F7.41;ortholog	MULTIFUNCTIONAL TRYPTOPHAN BIOSYNTHESIS PROTEIN (PTHR43418:SF4)	lyase(PC00144);transferase(PC00220)
AT3G04200	Germin-like protein subfamily 1 member 6;At3g04200;ortholog	GERMIN-LIKE PROTEIN SUBFAMILY 1 MEMBER 6-RELATED (PTHR31238:SF119)
AT1G67750	Probable pectate lyase 5;At1g67750;ortholog	PECTATE LYASE 5-RELATED (PTHR31683:SF164)
AT1G32720	Cytochrome C oxidase polypeptide VIB family protein;At1g32720;ortholog
AT2G05910	Protein LURP-one-related 6;At2g05910;ortholog	PROTEIN LURP-ONE-RELATED 6 (PTHR31087:SF3)
AT1G31370	Ubiquitin-specific protease family C19-related protein;At1g31370;ortholog	TRAF-LIKE FAMILY PROTEIN-RELATED (PTHR46236:SF21)
AT4G05130	Equilibrative nucleotide transporter 4;ENT4;ortholog	EQUILIBRATIVE NUCLEOTIDE TRANSPORTER 4 (PTHR10332:SF67)	transporter(PC00227)
AT1G51470	Myrosinase 5;TGG5;ortholog	MYROSINASE 4-RELATED (PTHR10353:SF234)	glycosidase(PC00110)
AT1G23140	Protein C2-DOMAIN ABA-RELATED 8;CAR8;ortholog	PROTEIN C2-DOMAIN ABA-RELATED 8 (PTHR45933:SF25)
AT4G15733	Putative defensin-like protein 244;SCRL11;ortholog	DEFENSIN-LIKE PROTEIN 242-RELATED (PTHR34450:SF3)
AT3G17750	AT3g17750/MIG5_4;At3g17750;ortholog	SUBFAMILY NOT NAMED (PTHR24058:SF110)	non-receptor tyrosine protein kinase(PC00168);non-receptor serine/threonine protein kinase(PC00167)
AT2G07749	Mitovirus RNA-dependent RNA polymerase;At2g07749;ortholog	MITOVIRUS RNA-DEPENDENT RNA POLYMERASE (PTHR34456:SF12)
AT3G50770	Probable calcium-binding protein CML41;CML41;ortholog	CALCIUM-BINDING PROTEIN CML41-RELATED (PTHR23050:SF390)	calmodulin-related(PC00061)
AT1G22930	T-complex protein 11;At1g22930;ortholog	T-COMPLEX PROTEIN 11 (PTHR12832:SF34)	microtubule or microtubule-binding cytoskeletal protein(PC00157)
AT4G01690	Protoporphyrinogen oxidase 1, chloroplastic;PPOX1;ortholog	PROTOPORPHYRINOGEN OXIDASE (PTHR42923:SF3)	oxidase(PC00175)
AT4G29800	Patatin-like protein 8;PLP8;ortholog	PATATIN-LIKE PROTEIN 8 (PTHR32241:SF25)
AT1G35230	Classical arabinogalactan protein 5;AGP5;ortholog	CLASSICAL ARABINOGALACTAN PROTEIN 10-RELATED (PTHR36321:SF3)
AT4G04972	Uncharacterized protein;At4g04972;ortholog
AT2G05100	Chlorophyll a-b binding protein 2.1, chloroplastic;LHCB2.1;ortholog	CHLOROPHYLL A-B BINDING PROTEIN 2.1, CHLOROPLASTIC-RELATED (PTHR21649:SF33)
AT4G13830	Chaperone protein dnaJ 20, chloroplastic;ATJ20;ortholog	CHAPERONE PROTEIN DNAJ 20, CHLOROPLASTIC (PTHR45090:SF4)
AT3G60520	At3g60520;T8B10_180;ortholog	BNAA09G38550D PROTEIN (PTHR33779:SF10)
AT5G23980	Ferric reduction oxidase 4;FRO4;ortholog	FERRIC REDUCTION OXIDASE 4-RELATED (PTHR11972:SF79)	oxidase(PC00175)
AT3G29160	SNF1-related protein kinase catalytic subunit alpha KIN11;KIN11;ortholog	SNF1-RELATED PROTEIN KINASE CATALYTIC SUBUNIT ALPHA KIN11 (PTHR24343:SF438)	non-receptor serine/threonine protein kinase(PC00167)
AT5G39980	Pentatricopeptide repeat-containing protein At5g39980, chloroplastic;At5g39980;ortholog	RESPIRATORY COMPLEX I CHAPERONE (CIA84), PUTATIVE (AFU_ORTHOLOGUE AFUA_2G06020)-RELATED (PTHR47938:SF22)
AT5G29000	Protein PHR1-LIKE 1;PHL1;ortholog	PROTEIN PHR1-LIKE 1 (PTHR31314:SF74)
AT5G13460	IQ-domain 11;IQ-domain 11;ortholog	IQ-DOMAIN 11 (PTHR32295:SF41)
AT1G24793	Probable UDP-3-O-acyl-N-acetylglucosamine deacetylase 1, mitochondrial;LPXC1;ortholog	UDP-3-O-ACYL-N-ACETYLGLUCOSAMINE DEACETYLASE 1, MITOCHONDRIAL-RELATED (PTHR33694:SF1)
AT5G40390	Probable galactinol--sucrose galactosyltransferase 5;RFS5;ortholog	GALACTINOL--SUCROSE GALACTOSYLTRANSFERASE 5-RELATED (PTHR31268:SF14)
AT2G15220	At2g15220/F15A23.4;At2g15220;ortholog	PLANT BASIC SECRETORY PROTEIN (BSP) FAMILY PROTEIN (PTHR33321:SF12)
AT5G13980	Probable alpha-mannosidase At5g13980;At5g13980;ortholog	ALPHA-MANNOSIDASE (PTHR11607:SF18)
AT4G33300	Probable disease resistance protein At4g33300;At4g33300;ortholog	DISEASE RESISTANCE PROTEIN ADR1 (PTHR11017:SF296)
AT4G11790	AT4g11790/T5C23_220;At4g11790;ortholog	NUCLEAR PORE COMPLEX PROTEIN NUP50 (PTHR23138:SF141)	scaffold/adaptor protein(PC00226)
AT2G21850	Cysteine/Histidine-rich C1 domain family protein;At2g21850;ortholog	CYSTEINE/HISTIDINE-RICH C1 DOMAIN FAMILY PROTEIN (PTHR32410:SF163)
AT1G17665	CA-responsive protein;At1g17665;ortholog	CA-RESPONSIVE PROTEIN (PTHR35991:SF1)
AT2G14680	Myosin heavy chain-like protein;MEE13;ortholog	MYOSIN HEAVY CHAIN-LIKE PROTEIN (PTHR35712:SF1)
AT5G28340	Tetratricopeptide repeat (TPR)-like superfamily protein;At5g28340;ortholog	TETRATRICOPEPTIDE REPEAT (TPR)-LIKE SUPERFAMILY PROTEIN (PTHR47938:SF13)
AT5G58870	ATP-dependent zinc metalloprotease FTSH 9, chloroplastic;FTSH9;ortholog	ATP-DEPENDENT ZINC METALLOPROTEASE FTSH 9, CHLOROPLASTIC (PTHR23076:SF112)	metalloprotease(PC00153)
AT1G56700	At1g56700;At1g56700;ortholog	BNAA09G15240D PROTEIN (PTHR23402:SF24)	cysteine protease(PC00081)
AT3G01120	Cystathionine gamma-synthase 1, chloroplastic;CGS1;ortholog	CYSTATHIONINE GAMMA-SYNTHASE 1, CHLOROPLASTIC (PTHR43379:SF1)	lyase(PC00144)
AT3G14680	Cytochrome P450 72A14;CYP72A14;ortholog	CYTOCHROME P450 72A11-RELATED (PTHR24282:SF12)	oxygenase(PC00177)
AT5G23035	Defensin-like protein 267;At5g23035;ortholog
AT5G12210	Geranylgeranyl transferase type-2 subunit beta 1;RGTB1;ortholog	GERANYLGERANYL TRANSFERASE TYPE-2 SUBUNIT BETA (PTHR11774:SF11)	acyltransferase(PC00042)
AT3G28680	Serine carboxypeptidase S28 family protein;At3g28680;ortholog	PROLYLCARBOXYPEPTIDASE-LIKE PROTEIN-RELATED (PTHR11010:SF96)	serine protease(PC00203)
AT1G05785	Got1/Sft2-like vescicle transport protein family;At1g05785;ortholog	GOT1/SFT2-LIKE VESCICLE TRANSPORT PROTEIN FAMILY (PTHR21493:SF246)
AT1G02575	Transmembrane protein;At1g02575;ortholog	TRANSMEMBRANE PROTEIN (PTHR37172:SF4)
AT4G19420	Pectin acetylesterase 8;PAE8;ortholog	PECTIN ACETYLESTERASE 8 (PTHR21562:SF93)
AT1G54920	Uncharacterized protein;At1g54920;ortholog	OS11G0148400 PROTEIN (PTHR35701:SF1)
AT5G35475	General transcription factor 2-related zinc finger protein;At5g35475;ortholog
AT5G12060	S-protein homolog 3;SPH3;ortholog	PLANT SELF-INCOMPATIBILITY PROTEIN S1 FAMILY-RELATED (PTHR31232:SF31)
AT3G28510	AAA-ATPase At3g28510;At3g28510;ortholog	BNAANNG18700D PROTEIN (PTHR23070:SF88)
AT5G26692	Putative membrane lipoprotein;At5g26692;ortholog
AT5G08790	Protein ATAF2;NAC081;ortholog	PROTEIN ATAF2 (PTHR31719:SF94)
AT4G14358	High affinity nitrate transporter;At4g14358;ortholog	HIGH AFFINITY NITRATE TRANSPORTER-RELATED (PTHR23515:SF28)
AT1G44478	Cyclophilin;At1g44478;ortholog	PEPTIDYL-PROLYL CIS-TRANS ISOMERASE-LIKE 4 (PTHR45843:SF1)
AT5G44980	F-box/FBD/LRR-repeat protein At5g44980;At5g44980;ortholog	BNAANNG05380D PROTEIN (PTHR32212:SF283)
AT1G11780	Alpha-ketoglutarate-dependent dioxygenase alkB;At1g11780;ortholog	ALPHA-KETOGLUTARATE-DEPENDENT DIOXYGENASE ALKB (PTHR16557:SF8)
AT1G14690	65-kDa microtubule-associated protein 7;MAP65-7;ortholog	65-KDA MICROTUBULE-ASSOCIATED PROTEIN 7 (PTHR19321:SF23)	non-motor microtubule binding protein(PC00166)
AT4G02370	AT4g02370 protein;At4g02370;ortholog	BNAA02G36500D PROTEIN (PTHR31676:SF86)
AT3G25011	Uncharacterized protein;At3g25011;ortholog
AT5G47950	Acetyl-CoA:benzylalcohol acetyltranferase-like protein;At5g47950;ortholog	ACETYL-COA:BENZYLALCOHOL ACETYLTRANFERASE-LIKE PROTEIN-RELATED (PTHR31623:SF22)
AT3G22570	Bifunctional inhibitor/lipid-transfer protein/seed storage 2S albumin superfamily protein;At3g22570;ortholog	BIFUNCTIONAL INHIBITOR/LIPID-TRANSFER PROTEIN/SEED STORAGE 2S ALBUMIN SUPERFAMILY PROTEIN (PTHR33044:SF180)
AT3G29250	Short-chain dehydrogenase reductase 4;SDR4;ortholog	NAD(P)-BINDING ROSSMANN-FOLD SUPERFAMILY PROTEIN-RELATED (PTHR42820:SF15)	oxidoreductase(PC00176)
AT2G31040	Protein CONSERVED ONLY IN THE GREEN LINEAGE 160, chloroplastic;CGL160;ortholog	PROTEIN CONSERVED ONLY IN THE GREEN LINEAGE 160, CHLOROPLASTIC (PTHR34118:SF6)
AT5G35630	Glutamine synthetase, chloroplastic/mitochondrial;GLN2;ortholog	GLUTAMINE SYNTHETASE, CHLOROPLASTIC/MITOCHONDRIAL (PTHR20852:SF84)	ligase(PC00142)
AT2G32030	Acyl-CoA N-acyltransferases (NAT) superfamily protein;At2g32030;ortholog	ACYL-COA N-ACYLTRANSFERASES (NAT) SUPERFAMILY PROTEIN (PTHR46067:SF27)
AT1G01650	Signal peptide peptidase-like 4;SPPL4;ortholog	SIGNAL PEPTIDE PEPTIDASE-LIKE 2B (PTHR12174:SF68)	aspartic protease(PC00053)
AT5G35540	Transmembrane protein;MOK9.17;ortholog	TRANSMEMBRANE PROTEIN (PTHR47864:SF2)
AT5G07110	PRA1 family protein B6;PRA1B6;ortholog	PRA1 FAMILY PROTEIN B6 (PTHR19317:SF45)	membrane traffic protein(PC00150)
AT2G17320	AT2G17320 protein;At2g17320;ortholog	BNAC03G47610D PROTEIN (PTHR12280:SF38)
AT2G15320	Leucine-rich repeat (LRR) family protein;At2g15320;ortholog	LEUCINE-RICH REPEAT (LRR) FAMILY PROTEIN (PTHR27000:SF662)
AT1G27970	Nuclear transport factor 2B;NTF2B;ortholog	NUCLEAR TRANSPORT FACTOR 2B (PTHR12612:SF36)
AT5G48120	MMS19 nucleotide excision repair protein homolog;MMS19;ortholog	MMS19 NUCLEOTIDE EXCISION REPAIR PROTEIN HOMOLOG (PTHR12891:SF0)	scaffold/adaptor protein(PC00226)
AT1G15680	Putative F-box/kelch-repeat protein At1g15680;At1g15680;ortholog	BNAC03G64480D PROTEIN (PTHR35546:SF23)
AT4G19270	Uncharacterized protein AT4g19270;At4g19270;ortholog
AT5G49750	Leucine-rich repeat (LRR) family protein;At5g49750;ortholog	LEUCINE-RICH REPEAT (LRR) FAMILY PROTEIN-RELATED (PTHR48054:SF35)
AT2G37640	Expansin-A3;EXPA3;ortholog	EXPANSIN-A3 (PTHR31867:SF174)
AT3G10950	Putative 60S ribosomal protein L37a-1;RPL37AB;ortholog	60S RIBOSOMAL PROTEIN L37A (PTHR48129:SF1)
AT4G03540	CASP-like protein 1C1;At4g03540;ortholog	CASP-LIKE PROTEIN 1C1 (PTHR11615:SF159)	dehydrogenase(PC00092)
AT5G19220	Glucose-1-phosphate adenylyltransferase large subunit 1, chloroplastic;ADG2;ortholog	GLUCOSE-1-PHOSPHATE ADENYLYLTRANSFERASE LARGE SUBUNIT 1, CHLOROPLASTIC-RELATED (PTHR43523:SF12)	nucleotidyltransferase(PC00174)
AT5G13450	ATP synthase subunit O, mitochondrial;At5g13450;ortholog	ATP SYNTHASE SUBUNIT O, MITOCHONDRIAL (PTHR11910:SF1)	ATP synthase(PC00002)
AT1G47940	Pentatricopeptide repeat (PPR) superfamily protein;At1g47940;ortholog	2-OXOGLUTARATE (2OG) AND FE(II)-DEPENDENT OXYGENASE SUPERFAMILY PROTEIN-RELATED (PTHR24014:SF7)	RNA binding protein(PC00031)
AT2G16500	Arginine decarboxylase 1;ADC1;ortholog	ARGININE DECARBOXYLASE 1-RELATED (PTHR43295:SF1)	decarboxylase(PC00089)
AT1G30900	Vacuolar-sorting receptor 6;VSR6;ortholog	VACUOLAR-SORTING RECEPTOR 6 (PTHR22765:SF259)
AT5G15200	40S ribosomal protein S9-1;RPS9B;ortholog	40S RIBOSOMAL PROTEIN S9-1 (PTHR11831:SF26)	ribosomal protein(PC00202)
AT1G17680	Tetratricopeptide repeat (TPR)-containing protein;At1g17680;ortholog	GENERAL TRANSCRIPTION FACTOR 3C POLYPEPTIDE 3 (PTHR23082:SF0)	general transcription factor(PC00259)
AT2G32040	Folate-biopterin transporter 1, chloroplastic;At2g32040;ortholog	FOLATE-BIOPTERIN TRANSPORTER 1, CHLOROPLASTIC (PTHR31585:SF0)
AT3G47120	Zinc finger CCCH domain-containing protein 42;At3g47120;ortholog	RNA-BINDING MOTIF PROTEIN, X-LINKED 2 (PTHR45880:SF1)
AT1G34046	Ankyrin-repeat containing protein;At1g34046;ortholog
AT3G48290	Cytochrome P450 71A24;CYP71A24;ortholog	CYTOCHROME P450 71A21-RELATED (PTHR47956:SF4)
AT5G56920	Cystatin/monellin superfamily protein;MHM17.3;ortholog	CYSTATIN-LIKE PROTEIN-RELATED (PTHR31228:SF25)
AT1G61610	Putative G-type lectin S-receptor-like serine/threonine-protein kinase At1g61610;At1g61610;ortholog	SUBFAMILY NOT NAMED (PTHR27002:SF821)
AT3G48210	Kinetochore protein SPC25 homolog;SPC25;ortholog	KINETOCHORE PROTEIN SPC25 (PTHR14281:SF0)
AT1G22590	AGAMOUS-like 87;AGL87;ortholog	AGAMOUS-LIKE 87 (PTHR11945:SF505)	MADS box transcription factor(PC00250)
AT3G14270	1-phosphatidylinositol-3-phosphate 5-kinase FAB1B;FAB1B;ortholog	1-PHOSPHATIDYLINOSITOL-3-PHOSPHATE 5-KINASE FAB1B (PTHR45748:SF17)
AT2G33830	Dormancy-associated protein homolog 1;DRMH1;ortholog	DORMANCY-ASSOCIATED PROTEIN HOMOLOG 1 (PTHR33565:SF11)
AT2G30750	Cytochrome P450 71A12;CYP71A12;ortholog	CYTOCHROME P450 71A12-RELATED (PTHR47956:SF22)
AT3G17710	F-box protein At3g17710;At3g17710;ortholog	F-BOX ASSOCIATED UBIQUITINATION EFFECTOR FAMILY PROTEIN (PTHR47993:SF181)
AT2G37220	RNA-binding protein CP29B, chloroplastic;CP29B;ortholog	RNA-BINDING PROTEIN CP29B, CHLOROPLASTIC (PTHR48025:SF10)
AT5G36890	Beta-glucosidase 42;BGLU42;ortholog	BETA-GLUCOSIDASE 42 (PTHR10353:SF186)	glycosidase(PC00110)
AT1G55430	Cysteine/Histidine-rich C1 domain family protein;At1g55430;ortholog	CYSTEINE/HISTIDINE-RICH C1 DOMAIN FAMILY PROTEIN (PTHR32410:SF157)
AT1G36280	Adenylosuccinate lyase;At1g36280;ortholog	ADENYLOSUCCINATE LYASE (PTHR43411:SF1)
AT1G32585	VQ motif-containing protein 5;VQ5;ortholog	VQ MOTIF-CONTAINING PROTEIN 5 (PTHR33783:SF5)
AT2G13440	Glucose-inhibited division family A protein;At2g13440;ortholog	PROTEIN MTO1 HOMOLOG, MITOCHONDRIAL (PTHR11806:SF0)
AT2G19820	LOB domain-containing protein 9;LBD9;ortholog	LOB DOMAIN-CONTAINING PROTEIN 5-RELATED (PTHR31301:SF19)
AT4G08025	ECA1 gametogenesis family protein (DUF784);At4g08025;ortholog	BIFUNCTIONAL INHIBITOR/LIPID-TRANSFER PROTEIN/SEED STORAGE 2S ALBUMIN SUPERFAMILY PROTEIN-RELATED (PTHR31951:SF22)
AT5G39110	Germin-like protein subfamily 1 member 14;At5g39110;ortholog	GERMIN-LIKE PROTEIN SUBFAMILY 1 MEMBER 13-RELATED (PTHR31238:SF188)
AT3G26600	Armadillo repeat only 4;orf 05;ortholog	ARMADILLO REPEAT ONLY 4 (PTHR46168:SF1)
AT2G37050	Leucine-rich repeat protein kinase family protein (Fragment);LRR-RLK;ortholog	REPEAT FAMILY PROTEIN, PUTATIVE, EXPRESSED-RELATED (PTHR45631:SF68)
AT4G11420	Eukaryotic translation initiation factor 3 subunit A;TIF3A1;ortholog	EUKARYOTIC TRANSLATION INITIATION FACTOR 3 SUBUNIT A (PTHR14005:SF0)	translation initiation factor(PC00224)
AT2G19850	Transcription repressor;At2g19850;ortholog
AT5G44973	Defensin-like protein 285;At5g44973;ortholog
AT4G17860	Carboxyl-terminal proteinase-like protein, putative (DUF239);At4g17860;ortholog	CARBOXYL-TERMINAL PROTEINASE-LIKE PROTEIN (DUF239)-RELATED (PTHR31589:SF72)
AT1G56610	F-box protein At1g56610;At1g56610;ortholog	SUBFAMILY NOT NAMED (PTHR31639:SF137)
AT4G08350	Putative transcription elongation factor SPT5 homolog 1;At4g08350;ortholog	KOW DOMAIN-CONTAINING PROTEIN-RELATED (PTHR11125:SF13)
AT5G49520	Probable WRKY transcription factor 48;WRKY48;ortholog	WRKY TRANSCRIPTION FACTOR 48-RELATED (PTHR31221:SF238)
AT4G16520	Autophagy-related protein 8f;ATG8F;ortholog	AUTOPHAGY-RELATED PROTEIN 8F (PTHR10969:SF58)	non-motor microtubule binding protein(PC00166)
AT3G25014	Uncharacterized protein;At3g25014;ortholog
AT2G03667	Asparagine synthase family protein;At2g03667;ortholog	ASPARAGINE SYNTHETASE DOMAIN-CONTAINING PROTEIN 1 (PTHR45937:SF1)
AT3G47160	RING/U-box superfamily protein;At3g47160;ortholog	RING/U-BOX SUPERFAMILY PROTEIN (PTHR15315:SF75)
AT3G28190	Transmembrane protein;At3g28190;ortholog
AT4G09350	NAD(P)H-quinone oxidoreductase subunit T, chloroplastic;ndhT;ortholog	NAD(P)H-QUINONE OXIDOREDUCTASE SUBUNIT T, CHLOROPLASTIC (PTHR45283:SF1)
AT5G36200	Putative F-box protein At5g36200;At5g36200;ortholog	F-BOX ASSOCIATED UBIQUITINATION EFFECTOR FAMILY PROTEIN (PTHR47993:SF37)
AT5G65620	Organellar oligopeptidase A, chloroplastic/mitochondrial;OOP;ortholog	LD37516P (PTHR11804:SF49)	metalloprotease(PC00153)
AT5G34882	Inhibitor/lipid-transfer protein/seed storage 2S albumin superfamily protein (DUF784);At5g34882;ortholog	BIFUNCTIONAL INHIBITOR/LIPID-TRANSFER PROTEIN/SEED STORAGE 2S ALBUMIN SUPERFAMILY PROTEIN-RELATED (PTHR31951:SF22)
AT2G24670	B3 domain-containing protein At2g24670;At2g24670;ortholog	BNAC08G44340D PROTEIN (PTHR31541:SF35)
AT5G37980	Allyl alcohol dehydrogenase; NADP-dependent oxidoreductase-like protein;At5g37980;ortholog	ALLYL ALCOHOL DEHYDROGENASE, NADP-DEPENDENT OXIDOREDUCTASE-LIKE PROTEIN-RELATED (PTHR43205:SF24)	reductase(PC00198)
AT1G32330	Heat stress transcription factor A-1d;HSFA1D;ortholog	HEAT STRESS TRANSCRIPTION FACTOR A-1D (PTHR10015:SF385)	winged helix/forkhead transcription factor(PC00246)
AT2G07774	Uncharacterized protein;At2g07774;ortholog
AT1G26850	Probable methyltransferase PMT2;At1g26850;ortholog	METHYLTRANSFERASE PMT2-RELATED (PTHR10108:SF1119)	methyltransferase(PC00155)
AT4G29750	CRS1 / YhbY (CRM) domain-containing protein;At4g29750;ortholog	CRS1 / YHBY (CRM) DOMAIN-CONTAINING PROTEIN (PTHR31846:SF7)
AT5G19210	DEAD-box ATP-dependent RNA helicase 58, chloroplastic;RH58;ortholog	DEAD-BOX ATP-DEPENDENT RNA HELICASE 58, CHLOROPLASTIC (PTHR47958:SF95)
AT1G36622	Transmembrane protein;At1g36622;ortholog
AT1G68320	Transcription factor MYB62;MYB62;ortholog	TRANSCRIPTION FACTOR MYB62 (PTHR45675:SF53)
AT3G29636	Transferase-like protein;At3g29636;ortholog
AT4G02310	Putative F-box/kelch-repeat protein At4g02310;At4g02310;ortholog	BNACNNG31110D PROTEIN (PTHR24414:SF99)	non-motor actin binding protein(PC00165)
AT5G37680	ADP-ribosylation factor-like protein 8c;ARL8C;ortholog	ADP-RIBOSYLATION FACTOR-LIKE PROTEIN 8C (PTHR45732:SF12)

## Sheet: Tab S5 genes A-,C-,G-box DMLs
Supplementary Table S5. List of genes with differentially methylated A, C or G- boxes in their vicinity, identified via the Gene Ontology database.
Mapped IDs	Gene name; Gene symbol	PANTHER Family/Subfamily	PANTHER Protein Class
AT2G20570	Transcription activator GLK1;GLK1;ortholog	TRANSCRIPTION ACTIVATOR GLK1 (PTHR31312:SF1)
AT2G04880	WRKY transcription factor 1;WRKY1;ortholog	WRKY TRANSCRIPTION FACTOR 1 (PTHR31221:SF125)
AT2G19230	Putative leucine-rich repeat receptor-like serine/threonine-protein kinase At2g19230;At2g19230;ortholog	LEUCINE-RICH REPEAT TRANSMEMBRANE PROTEIN KINASE PROTEIN-RELATED (PTHR45631:SF81)
AT2G36740	SWR1 complex subunit 2;SWC2;ortholog	VACUOLAR PROTEIN SORTING-ASSOCIATED PROTEIN 72 HOMOLOG (PTHR13275:SF4)	DNA-directed RNA polymerase(PC00019)
AT1G60940	Serine/threonine-protein kinase SRK2B;SRK2B;ortholog	SERINE/THREONINE-PROTEIN KINASE SRK2A-RELATED (PTHR24343:SF450)	non-receptor serine/threonine protein kinase(PC00167)
AT2G21045	Protein HIGH ARSENIC CONTENT 1, mitochondrial;HAC1;ortholog	PROTEIN HIGH ARSENIC CONTENT 1, MITOCHONDRIAL-RELATED (PTHR44542:SF14)
AT4G25020	At4g25020;At4g25020;ortholog	G-PATCH DOMAIN AND KOW MOTIFS-CONTAINING PROTEIN (PTHR15818:SF2)	RNA splicing factor(PC00148)
AT1G20280	Homeobox-leucine zipper protein-like protein;At1g20280;ortholog
AT1G72880	At1g72880;At1g72880;ortholog	5'-NUCLEOTIDASE ALR3139-RELATED (PTHR30457:SF5)
AT1G52040	Myrosinase-binding protein 1;MBP1;ortholog	JACALIN-RELATED LECTIN 34-RELATED (PTHR47293:SF7)
AT3G16590	Putative F-box protein At3g16590;At3g16590;ortholog	F-BOX ASSOCIATED UBIQUITINATION EFFECTOR FAMILY PROTEIN (PTHR47993:SF181)
AT4G31100	Wall-associated receptor kinase-like 17;WAKL17;ortholog	WALL-ASSOCIATED RECEPTOR KINASE-LIKE 17-RELATED (PTHR27005:SF297)
AT3G48660	Transmembrane protein, putative (DUF 3339);T8P19.170;ortholog	PROTEIN, PUTATIVE (DUF 3339)-RELATED (PTHR33128:SF46)
AT1G64355	1-acyl-sn-glycerol-3-phosphate acyltransferase;At1g64355;ortholog	1-ACYL-SN-GLYCEROL-3-PHOSPHATE ACYLTRANSFERASE (PTHR35473:SF3)
AT3G12680	Zinc finger CCCH domain-containing protein 37;HUA1;ortholog	ZINC FINGER CCCH DOMAIN-CONTAINING PROTEIN 37 (PTHR12547:SF63)	RNA binding protein(PC00031)
AT1G07850	Glycosyltransferase;At1g07850;ortholog	GLYCOSYLTRANSFERASE (PTHR10811:SF27)	glycosyltransferase(PC00111)
AT1G47350	F-box associated ubiquitination effector family protein;At1g47350;ortholog	F-BOX ASSOCIATED UBIQUITINATION EFFECTOR FAMILY PROTEIN (PTHR31790:SF176)
AT3G23325	Uncharacterized protein At3g23325;At3g23325;ortholog	SPLICING FACTOR 3B SUBUNIT 5 (PTHR20978:SF0)
AT1G31550	GDSL esterase/lipase At1g31550;At1g31550;ortholog	BNAC05G21980D PROTEIN (PTHR22835:SF623)
AT2G11520	Calmodulin-binding receptor-like cytoplasmic kinase 3;CRCK3;ortholog	CALMODULIN-BINDING RECEPTOR-LIKE CYTOPLASMIC KINASE 3 (PTHR27003:SF43)
AT3G56680	AT3g56680/T8M16_10;T8M16_10;ortholog	OS05G0411600 PROTEIN (PTHR15672:SF15)
AT4G15820	ABC subfamily C protein;At4g15820;ortholog	ABC SUBFAMILY C PROTEIN (PTHR34962:SF3)
AT1G72340	NagB/RpiA/CoA transferase-like superfamily protein;At1g72340;ortholog	NAGB/RPIA/COA TRANSFERASE-LIKE SUPERFAMILY PROTEIN (PTHR45860:SF3)
AT3G30385	Inhibitor/lipid-transfer protein/seed storage 2S albumin superfamily protein (DUF784);At3g30385;ortholog	BIFUNCTIONAL INHIBITOR/LIPID-TRANSFER PROTEIN/SEED STORAGE 2S ALBUMIN SUPERFAMILY PROTEIN-RELATED (PTHR31951:SF22)
AT5G27200	Acyl carrier protein 5, chloroplastic;ACP5;ortholog	ACYL CARRIER PROTEIN 5, CHLOROPLASTIC (PTHR46153:SF12)
AT5G23120	Photosystem II stability/assembly factor HCF136, chloroplastic;HCF136;ortholog	PHOTOSYSTEM II STABILITY/ASSEMBLY FACTOR HCF136, CHLOROPLASTIC (PTHR47199:SF2)
AT3G23120	Receptor-like protein 38;RLP38;ortholog	RECEPTOR-LIKE PROTEIN 36-RELATED (PTHR27004:SF365)
AT3G24450	Heavy metal transport/detoxification superfamily protein;At3g24450;ortholog	HEAVY METAL TRANSPORT/DETOXIFICATION SUPERFAMILY PROTEIN (PTHR46119:SF11)
AT4G08240	At4g08240;At4g08240;ortholog	OS02G0567000 PROTEIN (PTHR37237:SF1)
AT3G09520	Exocyst subunit Exo70 family protein;F11F8_10;ortholog	EXOCYST SUBUNIT EXO70 FAMILY PROTEIN (PTHR12542:SF38)	membrane traffic protein(PC00150)
AT2G14260	Proline iminopeptidase;PIP;ortholog	PROLINE IMINOPEPTIDASE (PTHR43722:SF1)	serine protease(PC00203)
AT5G29210	Uncharacterized protein;At5g29210;ortholog
AT5G47280	Putative disease resistance protein At5g47280;At5g47280;ortholog
AT1G36180	Acetyl-CoA carboxylase 2;ACC2;ortholog	ACETYL-COA CARBOXYLASE, ISOFORM A (PTHR45728:SF3)
AT5G35840	Phytochrome C;PHYC;ortholog	PHYTOCHROME C (PTHR43719:SF4)	histidine kinase receptor of two-component system(PC00265)
AT2G20800	External alternative NAD(P)H-ubiquinone oxidoreductase B4, mitochondrial;NDB4;ortholog	EXTERNAL ALTERNATIVE NAD(P)H-UBIQUINONE OXIDOREDUCTASE B4, MITOCHONDRIAL (PTHR43706:SF25)	oxidoreductase(PC00176)
AT1G55390	Cysteine/Histidine-rich C1 domain family protein;At1g55390;ortholog	CYSTEINE/HISTIDINE-RICH C1 DOMAIN FAMILY PROTEIN (PTHR32410:SF157)
AT5G18450	Dehydration-responsive element-binding protein 2G;DREB2G;ortholog	DEHYDRATION-RESPONSIVE ELEMENT-BINDING PROTEIN 2G (PTHR31241:SF49)
AT2G12940	Basic-leucine zipper (BZIP) transcription factor family protein;UNE4;ortholog	BZIP TRANSCRIPTION FACTOR FAMILY PROTEIN-RELATED (PTHR13690:SF117)
AT5G24380	Metal-nicotianamine transporter YSL2;YSL2;ortholog	METAL-NICOTIANAMINE TRANSPORTER YSL2 (PTHR31645:SF44)
AT2G30480	Uncharacterized protein;At2g30480;ortholog	OS01G0167700 PROTEIN (PTHR37722:SF2)
AT2G44175	Acyl-CoA N-acyltransferases (NAT) superfamily protein;At2g44175;ortholog
AT2G22680	E3 ubiquitin-protein ligase WAVH1;WAVH1;ortholog	E3 UBIQUITIN-PROTEIN LIGASE WAVH1 (PTHR10579:SF113)	ion channel(PC00133)
AT3G26870	S-protein homolog 22;SPH22;ortholog	PLANT SELF-INCOMPATIBILITY PROTEIN S1 FAMILY-RELATED (PTHR31232:SF54)
AT3G23060	Probable E3 ubiquitin protein ligase DRIPH;At3g23060;ortholog	E3 UBIQUITIN PROTEIN LIGASE DRIPH-RELATED (PTHR46293:SF3)
AT5G28090	Uncharacterized protein;At5g28090;ortholog
AT4G05540	P-loop containing nucleoside triphosphate hydrolases superfamily protein;At4g05540;ortholog	P-LOOP CONTAINING NUCLEOSIDE TRIPHOSPHATE HYDROLASES SUPERFAMILY PROTEIN (PTHR10887:SF447)	RNA helicase(PC00032);DNA helicase(PC00011)
AT3G28200	Peroxidase 31;PER31;ortholog	PEROXIDASE 31 (PTHR31517:SF11)
AT4G37710	VQ motif-containing protein 29;VQ29;ortholog	VQ MOTIF-CONTAINING PROTEIN 29 (PTHR34794:SF3)
AT1G50300	Transcription initiation factor TFIID subunit 15;TAF15;ortholog	TRANSCRIPTION INITIATION FACTOR TFIID SUBUNIT 15 (PTHR12999:SF17)	RNA splicing factor(PC00148)
AT5G37960	GroES-like family protein;At5g37960;ortholog	ALLYL ALCOHOL DEHYDROGENASE, NADP-DEPENDENT OXIDOREDUCTASE-LIKE PROTEIN-RELATED (PTHR43205:SF24)	reductase(PC00198)
AT2G40300	Ferritin-4, chloroplastic;FER4;ortholog	FERRITIN (PTHR11431:SF75)	storage protein(PC00210)
AT3G54430	Protein SHI RELATED SEQUENCE 6;SRS6;ortholog	PROTEIN SHI RELATED SEQUENCE 6 (PTHR31604:SF28)
AT2G03937	Defensin-like protein 58;At2g03937;ortholog
AT4G04490	Cysteine-rich receptor-like protein kinase 36;CRK36;ortholog	CYSTEINE-RICH RECEPTOR-LIKE PROTEIN KINASE 36 (PTHR27002:SF389)
AT2G07772	Uncharacterized protein;At2g07772;ortholog
AT3G48670	Protein INVOLVED IN DE NOVO 2;IDN2;ortholog	PROTEIN INVOLVED IN DE NOVO 2-RELATED (PTHR21596:SF65)
AT1G38790	Uncharacterized protein;At1g38790;ortholog
AT1G69470	At1g69470;At1g69470;ortholog
AT3G44050	Kinesin-like protein KIN-12E;KIN12E;ortholog	KINESIN-LIKE PROTEIN KIN-12E (PTHR24115:SF914)	microtubule binding motor protein(PC00156)
AT5G45190	Cyclin-T1-5;CYCT1-5;ortholog	CYCLIN-K (PTHR10026:SF51)	kinase activator(PC00138)
AT3G44100	At3g44100;F26G5_50;ortholog	PHOSPHATIDYLGLYCEROL/PHOSPHATIDYLINOSITOL TRANSFER PROTEIN DDB_G0282179-RELATED (PTHR11306:SF50)
AT2G06908	Uncharacterized protein;At2g06908;ortholog
AT4G03000	Putative E3 ubiquitin-protein ligase RF298;RF298;ortholog	E3 UBIQUITIN-PROTEIN LIGASE RF298-RELATED (PTHR46405:SF4)
AT3G61111	40S ribosomal protein S27;At3g61111;ortholog	40S RIBOSOMAL PROTEIN S27-RELATED (PTHR11594:SF7)	ribosomal protein(PC00202)
AT5G42290	At5g42290;At5g42290;ortholog
AT5G26262	Uncharacterized protein;At5g26262;ortholog
AT4G04360	Transmembrane protein, putative (DUF1068);At4g04360;ortholog	PROTEIN, PUTATIVE (DUF1068)-RELATED (PTHR32254:SF13)
AT2G15290	Protein TIC 21, chloroplastic;TIC21;ortholog	PROTEIN TIC 21, CHLOROPLASTIC (PTHR34548:SF2)
AT1G34650	Homeobox-leucine zipper protein HDG10;HDG10;ortholog	HOMEOBOX-LEUCINE ZIPPER PROTEIN HDG10-RELATED (PTHR45654:SF9)
AT5G28950	Nuclease;At5g28950;ortholog
AT1G22730	MA3 domain-containing protein;At1g22730;ortholog	MA3 DOMAIN-CONTAINING PROTEIN (PTHR12626:SF2)	translation factor(PC00223)
AT5G26040	Histone deacetylase 2;HDA2;ortholog	HISTONE DEACETYLASE 11 (PTHR43497:SF2)	histone modifying enzyme(PC00261)
AT4G23820	Pectin lyase-like superfamily protein;F9D16.290;ortholog	PECTIN LYASE-LIKE SUPERFAMILY PROTEIN (PTHR31339:SF3)	lyase(PC00144)
AT4G20800	Berberine bridge enzyme-like 17;At4g20800;ortholog	BERBERINE BRIDGE ENZYME-LIKE 17 (PTHR32448:SF16)
AT4G15360	Cytochrome P450 like protein;dl3725w;ortholog	CYTOCHROME P450 705A1-RELATED (PTHR24298:SF630)
AT5G36520	ECA1 gametogenesis related family protein;At5g36520;ortholog	CYSTEINE RICH PEPTIDE-RELATED (PTHR31181:SF54)
AT2G16810	F-box only protein 8;FBX8;ortholog	F-BOX ONLY PROTEIN 8 (PTHR31111:SF14)
AT4G04500	Cysteine-rich receptor-like protein kinase 37;CRK37;ortholog	CYSTEINE-RICH RECEPTOR-LIKE PROTEIN KINASE 37 (PTHR27002:SF528)
AT5G51160	Ankyrin repeat family protein;MWD22.10;ortholog	ANKYRIN REPEAT FAMILY PROTEIN (PTHR24177:SF117)	scaffold/adaptor protein(PC00226)
AT1G20270	Probable prolyl 4-hydroxylase 3;P4H3;ortholog	PROLYL 4-HYDROXYLASE 3-RELATED (PTHR10869:SF192)
AT4G07825	At4g07825;At4g07825;ortholog
AT1G54410	Dehydrin HIRD11;HIRD11;ortholog	DEHYDRIN HIRD11 (PTHR34941:SF1)
AT5G08730	Probable E3 ubiquitin-protein ligase ARI16;ARI16;ortholog	RBR-TYPE E3 UBIQUITIN TRANSFERASE (PTHR11685:SF371)	ubiquitin-protein ligase(PC00234)
AT5G62575	Succinate dehydrogenase subunit 7B, mitochondrial;SDH7B;ortholog	SUCCINATE DEHYDROGENASE SUBUNIT 7A, MITOCHONDRIAL-RELATED (PTHR36041:SF2)
AT2G42930	At2g42930;At2g42930;ortholog	BETA-1,3 GLUCANASE (PTHR31044:SF79)
AT5G28540	Mediator of RNA polymerase II transcription subunit 37a;MED37A;ortholog	ENDOPLASMIC RETICULUM CHAPERONE BIP (PTHR19375:SF144)
AT5G26240	Chloride channel protein CLC-d;CLC-D;ortholog	CHLORIDE CHANNEL PROTEIN CLC-D (PTHR11689:SF143)
AT5G38195	At5g38195;At5g38195;ortholog	BIFUNCTIONAL INHIBITOR/LIPID-TRANSFER PROTEIN/SEED STORAGE 2S ALBUMIN SUPERFAMILY PROTEIN (PTHR33214:SF20)
AT1G52000	Jacalin-related lectin 5;JAL5;ortholog	JACALIN-RELATED LECTIN 34-RELATED (PTHR47293:SF7)
AT1G69450	CSC1-like protein At1g69450;At1g69450;ortholog	BNAC06G30620D PROTEIN (PTHR13018:SF104)
AT3G42725	Putative membrane lipoprotein;At3g42725;ortholog	MEMBRANE LIPOPROTEIN-RELATED (PTHR39113:SF1)
AT4G05010	F-box protein At4g05010;At4g05010;ortholog	BNAC03G30070D PROTEIN (PTHR34049:SF6)
AT4G02120	CTP synthase;At4g02120;ortholog	CTP SYNTHASE-RELATED (PTHR11550:SF0)	ligase(PC00142)
AT3G20040	Hexokinase-4;At3g20040;ortholog	HEXOKINASE-4 (PTHR19443:SF70)
AT3G44060	Putative F-box protein At3g44060;At3g44060;ortholog	SYNTAXIN-RELATED FAMILY PROTEIN (PTHR32141:SF18)
AT4G02980	Auxin-binding protein 1;ERABP1;ortholog	AUXIN-BINDING PROTEIN 1 (PTHR37236:SF1)
AT5G36330	ECA1 gametogenesis related family protein;At5g36330;ortholog	CYSTEINE RICH PEPTIDE-RELATED (PTHR31181:SF54)
AT5G55380	Probable long-chain-alcohol O-fatty-acyltransferase 1;AT1;ortholog	LONG-CHAIN-ALCOHOL O-FATTY-ACYLTRANSFERASE 1-RELATED (PTHR31595:SF45)
AT5G35550	Transcription factor TT2;TT2;ortholog	TRANSCRIPTION FACTOR TT2 (PTHR47998:SF42)
AT3G23330	Putative pentatricopeptide repeat-containing protein At3g23330;PCMP-H32;ortholog	OS07G0578800 PROTEIN (PTHR24015:SF1854)
AT5G28630	Glycine-rich protein;At5g28630;ortholog
AT1G57650	ATP binding protein;At1g57650;ortholog	ATP BINDING PROTEIN (PTHR11017:SF358)
AT2G26050	Uncharacterized protein At2g26050;At2g26050;ortholog	BNAA06G10150D PROTEIN (PTHR31197:SF32)
AT4G05310	Ubiquitin-like superfamily protein;At4g05310;ortholog	UBIQUITIN DOMAIN-CONTAINING PROTEIN 7SL RNA1-RELATED (PTHR10621:SF38)	damaged DNA-binding protein(PC00086)
AT2G23470	Protein root UVB sensitive 4;RUS4;ortholog	PROTEIN ROOT UVB SENSITIVE 4 (PTHR12770:SF29)
AT1G34750	Probable protein phosphatase 2C 10;At1g34750;ortholog	PROTEIN PHOSPHATASE 2C 10-RELATED (PTHR13832:SF723)	protein phosphatase(PC00195)
AT4G08878	Major facilitator superfamily protein;At4g08878;ortholog	INORGANIC PHOSPHATE TRANSPORTER FAMILY PROTEIN-RELATED (PTHR24064:SF551)
AT1G56070	Elongation factor 2;LOS1;ortholog	ELONGATION FACTOR 2 (PTHR42908:SF10)	translation elongation factor(PC00222)
AT1G36922	Uncharacterized protein;At1g36922;ortholog
AT4G05250	Ubiquitin-like superfamily protein;At4g05250;ortholog	UBIQUITIN DOMAIN-CONTAINING PROTEIN 7SL RNA1-RELATED (PTHR10621:SF38)	damaged DNA-binding protein(PC00086)
AT2G35980	NDR1/HIN1-like protein 10;NHL10;ortholog	NDR1/HIN1-LIKE PROTEIN 10 (PTHR31415:SF4)
AT2G13290	Beta-1,4-N-acetylglucosaminyltransferase family protein;At2g13290;ortholog	BETA-1,4-MANNOSYL-GLYCOPROTEIN 4-BETA-N-ACETYLGLUCOSAMINYLTRANSFERASE (PTHR12224:SF0)	glycosyltransferase(PC00111)
AT2G13150	Basic-leucine zipper (BZIP) transcription factor family protein;basic leucine-zipper 31;ortholog	BZIP TRANSCRIPTION FACTOR FAMILY PROTEIN-RELATED (PTHR13690:SF117)
AT1G66610	E3 ubiquitin-protein ligase SINA-like 1;At1g66610;ortholog	E3 UBIQUITIN-PROTEIN LIGASE SINA-LIKE 1-RELATED (PTHR46632:SF11)
AT4G03100	Rho GTPase-activating protein 2;ROPGAP2;ortholog	RHO GTPASE-ACTIVATING PROTEIN GACA (PTHR23177:SF35)	cytoskeletal protein(PC00085)
AT4G25030	AT4G25030 protein;At4g25030;ortholog	BNAA03G47080D PROTEIN (PTHR31033:SF21)
AT2G21030	BREVIS RADIX-like protein;At2g21030;ortholog	BREVIS RADIX-LIKE PROTEIN-RELATED (PTHR46058:SF27)
AT1G43910	AAA-ATPase At1g43910;At1g43910;ortholog	BNAA04G12750D PROTEIN (PTHR23070:SF96)
AT2G41900	Zinc finger CCCH domain-containing protein 30;At2g41900;ortholog	ZINC FINGER CCCH DOMAIN-CONTAINING PROTEIN 30 (PTHR14493:SF118)
AT4G04780	Mediator of RNA polymerase II transcription subunit 21;MED21;ortholog	MEDIATOR OF RNA POLYMERASE II TRANSCRIPTION SUBUNIT 21 (PTHR13381:SF0)	DNA-directed RNA polymerase(PC00019)
AT5G37870	Putative E3 ubiquitin-protein ligase SINA-like 6;At5g37870;ortholog	E3 UBIQUITIN-PROTEIN LIGASE SINA-LIKE 11-RELATED (PTHR10315:SF131)	ubiquitin-protein ligase(PC00234)
AT2G12290	At2g12290;At2g12290;ortholog	E3 UBIQUITIN-PROTEIN LIGASE BOI (PTHR42647:SF35)
AT1G31220	Phosphoribosylglycinamide formyltransferase, chloroplastic;PUR3;ortholog	TRIFUNCTIONAL PURINE BIOSYNTHETIC PROTEIN ADENOSINE-3 (PTHR43369:SF2)	transferase(PC00220)
AT1G36370	Serine hydroxymethyltransferase 7;SHM7;ortholog	SERINE HYDROXYMETHYLTRANSFERASE 7 (PTHR11680:SF7)	methyltransferase(PC00155)
AT4G04770	UPF0051 protein ABCI8, chloroplastic;ABCI8;ortholog	UPF0051 PROTEIN ABCI8, CHLOROPLASTIC-RELATED (PTHR30508:SF1)
AT1G47250	Proteasome subunit alpha type-1-B;PAF2;ortholog	PROTEASOME SUBUNIT ALPHA TYPE-1 (PTHR11599:SF12)
AT2G17600	Cysteine/Histidine-rich C1 domain family protein;MJB20.16;ortholog	CHP-RICH ZINC FINGER PROTEIN-LIKE-RELATED (PTHR32410:SF168)
AT4G01070	UDP-glycosyltransferase 72B1;UGT72B1;ortholog	UDP-GLYCOSYLTRANSFERASE 72B1 (PTHR48045:SF11)
AT5G41490	F-box protein At5g41490;At5g41490;ortholog	F-BOX ASSOCIATED UBIQUITINATION EFFECTOR FAMILY PROTEIN (PTHR47993:SF37)
AT3G29630	UDP-glycosyltransferase 79B4;UGT79B4;ortholog	UDP-GLYCOSYLTRANSFERASE 79B4-RELATED (PTHR48049:SF20)
AT4G29790	AT4g29790/F27B13_30;At4g29790;ortholog	BNAA01G07190D PROTEIN (PTHR31115:SF6)
AT1G37020	Cysteine proteinases superfamily protein;At1g37020;ortholog	CYSTEINE PROTEINASES SUPERFAMILY PROTEIN-RELATED (PTHR31470:SF44)
AT3G09510	Putative non-LTR reverse transcriptase;F11F8_9;ortholog	NON-LTR RETROELEMENT REVERSE TRANSCRIPTASE-RELATED (PTHR46736:SF20)
AT3G51644	Uncharacterized protein;At3g51644;ortholog
AT4G04020	Probable plastid-lipid-associated protein 1, chloroplastic;PAP1;ortholog	PLASTID-LIPID-ASSOCIATED PROTEIN 1, CHLOROPLASTIC-RELATED (PTHR31906:SF17)
AT1G34350	Tmem18;At1g34350;ortholog	TRANSMEMBRANE PROTEIN 18 (PTHR22593:SF2)
AT3G56660	bZIP transcription factor 49;BZIP49;ortholog	BASIC-LEUCINE ZIPPER TRANSCRIPTION FACTOR F-RELATED (PTHR47416:SF3)
AT1G23770	Putative F-box protein At1g23770;At1g23770;ortholog	F-BOX PROTEIN SKIP22 (PTHR47602:SF2)
AT2G12400	Plasma membrane fusion protein;At2g12400;ortholog	TRANSMEMBRANE PROTEIN DDB_G0292058 (PTHR31414:SF15)
AT1G07920	Elongation factor 1-alpha 2;A2;ortholog	ELONGATION FACTOR 1-ALPHA 1-RELATED (PTHR23115:SF269)	translation factor(PC00223)
AT2G20810	Probable galacturonosyltransferase 10;GAUT10;ortholog	GALACTURONOSYLTRANSFERASE 10-RELATED (PTHR32116:SF74)
AT2G15470	Pectin lyase-like superfamily protein;At2g15470;ortholog	GLYCOSIDE HYDROLASE FAMILY 28 PROTEIN-RELATED (PTHR31375:SF10)
AT1G36150	Bifunctional inhibitor/lipid-transfer protein/seed storage 2S albumin superfamily protein;AtXYP13;ortholog	BIFUNCTIONAL INHIBITOR/LIPID-TRANSFER PROTEIN/SEED STORAGE 2S ALBUMIN SUPERFAMILY PROTEIN (PTHR33044:SF89)
AT4G08560	Pumilio homolog 15;APUM15;ortholog	PUMILIO HOMOLOG 15 (PTHR12537:SF63)	RNA binding protein(PC00031)
AT1G30990	F17F8.9;At1g30990;ortholog	F17F8.9-RELATED (PTHR31338:SF19)
AT2G03520	Ureide permease 4;UPS4;ortholog	UREIDE PERMEASE 4 (PTHR31081:SF13)
AT5G47250	Probable disease resistance protein At5g47250;At5g47250;ortholog	DISEASE RESISTANCE PROTEIN RFL1-RELATED (PTHR23155:SF896)	antimicrobial response protein(PC00051)
AT4G30040	Aspartyl protease family protein;At4g30040;ortholog	ASPARTYL PROTEASE UND-RELATED (PTHR47967:SF13)
AT3G42630	Pentatricopeptide repeat-containing protein At3g42630;At3g42630;ortholog	OS08G0520200 PROTEIN (PTHR47493:SF1)
AT4G09690	Cysteine/Histidine-rich C1 domain family protein;At4g09690;ortholog	CYSTEINE/HISTIDINE-RICH C1 DOMAIN FAMILY PROTEIN-RELATED (PTHR32410:SF154)
AT5G38350	Disease resistance protein (NBS-LRR class) family;MXI10.1;ortholog	DISEASE RESISTANCE PROTEIN (NBS-LRR CLASS) FAMILY-RELATED (PTHR11017:SF411)
AT3G04140	Ankyrin repeat family protein;At3g04140;ortholog	ANKYRIN REPEAT FAMILY PROTEIN (PTHR24126:SF43)
AT2G12405	Transmembrane protein;At2g12405;ortholog
AT3G12685	Acid phosphatase/vanadium-dependent haloperoxidase-related protein;At3g12685;ortholog	ACID PHOSPHATASE/VANADIUM-DEPENDENT HALOPEROXIDASE-RELATED PROTEIN (PTHR31446:SF2)
AT1G50200	Alanine--tRNA ligase;ALATS;ortholog	ALANINE--TRNA LIGASE, CYTOPLASMIC (PTHR11777:SF34)	aminoacyl-tRNA synthetase(PC00047)
AT1G07920	Elongation factor 1-alpha 4;A4;ortholog	ELONGATION FACTOR 1-ALPHA 1-RELATED (PTHR23115:SF269)	translation factor(PC00223)
AT3G20100	AT3g20100/MAL21_14;CYP705A19;ortholog	CYTOCHROME P450 705A20-RELATED (PTHR24298:SF541)
AT4G08570	Heavy metal-associated isoprenylated plant protein 24;HIPP24;ortholog	HEAVY METAL-ASSOCIATED ISOPRENYLATED PLANT PROTEIN 24 (PTHR22814:SF84)
AT2G07815	LOW protein: cytochrome C biogenesis ccmF-like protein;At2g07815;ortholog	LOW PROTEIN: CYTOCHROME C BIOGENESIS CCMF-LIKE PROTEIN (PTHR36010:SF2)
AT1G32050	Secretory carrier-associated membrane protein 4;SCAMP4;ortholog	SECRETORY CARRIER-ASSOCIATED MEMBRANE PROTEIN 4 (PTHR10687:SF15)	transfer/carrier protein(PC00219)
AT3G24360	3-hydroxyisobutyryl-CoA hydrolase-like protein 4, mitochondrial;At3g24360;ortholog	3-HYDROXYISOBUTYRYL-COA HYDROLASE-LIKE PROTEIN 4, MITOCHONDRIAL (PTHR43176:SF5)	hydrolase(PC00121)
AT4G08691	Uncharacterized protein;At4g08691;ortholog
AT4G03090	Nodulin homeobox;NDX;ortholog	NODULIN HOMEOBOX (PTHR35743:SF1)
AT5G34881	Inhibitor/lipid-transfer protein/seed storage 2S albumin superfamily protein (DUF784);At5g34881;ortholog	BIFUNCTIONAL INHIBITOR/LIPID-TRANSFER PROTEIN/SEED STORAGE 2S ALBUMIN SUPERFAMILY PROTEIN-RELATED (PTHR31951:SF22)
AT3G44704	Uncharacterized protein;At3g44704;ortholog
AT2G06050	12-oxophytodienoate reductase 3;OPR3;ortholog	12-OXOPHYTODIENOATE REDUCTASE 3 (PTHR22893:SF112)	oxidoreductase(PC00176)
AT5G35069	Uncharacterized protein;At5g35069;ortholog
AT1G64320	Myosin heavy chain-like protein;At1g64320;ortholog	MYOSIN HEAVY CHAIN-LIKE PROTEIN (PTHR47357:SF4)
AT5G36460	ECA1 gametogenesis related family protein;At5g36350;ortholog	CYSTEINE RICH PEPTIDE-RELATED (PTHR31181:SF54)
AT4G11510	Protein RALF-like 28;RALFL28;ortholog	PROTEIN RALF-LIKE 16-RELATED (PTHR34270:SF1)
AT3G28790	Transmembrane protein, putative (DUF1216);At3g28790;ortholog	PROTEIN, PUTATIVE (DUF1216)-RELATED (PTHR31607:SF19)
AT5G09700	Glycosyl hydrolase family protein;At5g09700;ortholog	BETA-D-XYLOSIDASE 4-RELATED (PTHR42721:SF14)	glucosidase(PC00108)
AT5G36480	ECA1 gametogenesis related family protein;At5g36480;ortholog	CYSTEINE RICH PEPTIDE-RELATED (PTHR31181:SF54)
AT3G29033	Glycine-rich protein;At3g29033;ortholog
AT2G01540	Protein C2-DOMAIN ABA-RELATED 10;CAR10;ortholog	PROTEIN C2-DOMAIN ABA-RELATED 10 (PTHR45933:SF12)
AT5G34581	Hydroxyproline-rich glycoprotein family protein;At5g34581;ortholog
AT2G06541	TTF-type zinc finger protein with HAT dimerization domain-containing protein;At2g06541;ortholog
AT2G37840	Serine/threonine-protein kinase ATG1c;ATG1C;ortholog	SERINE/THREONINE-PROTEIN KINASE ULK3 (PTHR24348:SF22)	non-receptor serine/threonine protein kinase(PC00167)
AT4G32870	At4g32870;At4g32870;ortholog	POLYKETIDE CYCLASE/DEHYDRASE AND LIPID TRANSPORTER (PTHR31213:SF24)
AT5G43260	Chaperone protein dnaJ-like protein;MNL12.8;ortholog	CHAPERONE PROTEIN DNAJ-LIKE PROTEIN (PTHR34687:SF1)
AT5G28960	Alpha-(1,6)-fucosyltransferase;At5g28960;ortholog	ALPHA-(1,6)-FUCOSYLTRANSFERASE (PTHR13132:SF29)	glycosyltransferase(PC00111)
AT1G44130	Eukaryotic aspartyl protease family protein;At1g44130;ortholog	EUKARYOTIC ASPARTYL PROTEASE FAMILY PROTEIN (PTHR13683:SF227)	aspartic protease(PC00053)
AT4G09260	Transmembrane protein;At4g09260;ortholog
AT5G26270	Transmembrane protein;At5g26270;ortholog
AT1G07920	Elongation factor 1-alpha 3;A3;ortholog	ELONGATION FACTOR 1-ALPHA 1-RELATED (PTHR23115:SF269)	translation factor(PC00223)
AT2G12935	Uncharacterized protein;At2g12935;ortholog
AT5G39160	Germin-like protein subfamily 1 member 18;GLP2A;ortholog	GERMIN-LIKE PROTEIN SUBFAMILY 1 MEMBER 16-RELATED (PTHR31238:SF123)
AT1G16500	F3O9.30;At1g16500;ortholog	F3O9.30 (PTHR33177:SF44)
AT4G01440	WAT1-related protein At4g01440;At4g01440;ortholog	WAT1-RELATED PROTEIN (PTHR31218:SF301)
AT3G61113	Ubiquitin-related modifier 1 homolog 2;URM1-2;ortholog	UBIQUITIN-RELATED MODIFIER 1 (PTHR14986:SF4)
AT2G06555	Uncharacterized protein;At2g06555;ortholog
AT3G46460	Ubiquitin-conjugating enzyme E2 13;UBC13;ortholog	UBIQUITIN-CONJUGATING ENZYME E2 13 (PTHR24067:SF298)
AT2G01460	P-loop containing nucleoside triphosphate hydrolases superfamily protein;At2g01460;ortholog	P-LOOP CONTAINING NUCLEOSIDE TRIPHOSPHATE HYDROLASES SUPERFAMILY PROTEIN (PTHR10285:SF116)	nucleotide kinase(PC00172)
AT4G03153	Protein NETWORKED 3B;NET3B;ortholog	PROTEIN NETWORKED 3A-RELATED (PTHR32258:SF28)
AT3G42565	Cysteine rich peptide;At3g42565;ortholog	CYSTEINE RICH PEPTIDE-RELATED (PTHR31181:SF54)
AT5G08350	GEM-like protein 4;At5g08350;ortholog	GEM-LIKE PROTEIN 4 (PTHR31969:SF38)
AT4G37095	Uncharacterized protein;At4g37095;ortholog
AT5G35530	40S ribosomal protein S3-3;RPS3C;ortholog	40S RIBOSOMAL PROTEIN S3-3 (PTHR11760:SF47)	ribosomal protein(PC00202)
AT2G06960	1-aminocyclopropane-1-carboxylate oxidase;At2g06960;ortholog	1-AMINOCYCLOPROPANE-1-CARBOXYLATE OXIDASE-RELATED (PTHR47990:SF172)
AT3G16210	Putative F-box protein At3g16210;At3g16210;ortholog	BNAC05G37170D PROTEIN (PTHR31790:SF234)
AT5G28780	ATP-dependent DNA helicase;At5g28780;ortholog	ATP-DEPENDENT DNA HELICASE (PTHR23274:SF33)	DNA helicase(PC00011)
AT5G15690	Zinc ion binding protein;At5g15690;ortholog	MEDIATOR OF RNA POLYMERASE II TRANSCRIPTION SUBUNIT 21 (PTHR13381:SF0)	DNA-directed RNA polymerase(PC00019)
AT1G36925	Uncharacterized protein;At1g36925;ortholog
AT5G28730	Nuclease;At5g28730;ortholog
AT3G16220	At3g16220;At3g16220;ortholog	BNAA01G28130D PROTEIN (PTHR13360:SF2)
AT4G11655	CASP-like protein 4A4;At4g11655;ortholog	CASP-LIKE PROTEIN 4A4 (PTHR33573:SF15)
AT3G62460	AT3g62460/T12C14_160;T12C14_160;ortholog	EMB	CAB71865.1-RELATED (PTHR14379:SF14)	Arabidopsis thaliana
AT3G59150	F-box protein At3g59150;At3g59150;ortholog	F-BOX/RNI SUPERFAMILY PROTEIN-RELATED (PTHR31639:SF29)
AT4G08406	Transmembrane protein;At4g08406;ortholog
AT1G48670	Auxin-responsive GH3 family protein;At1g48670;ortholog	AUXIN-RESPONSIVE GH3 FAMILY PROTEIN (PTHR31901:SF52)
AT5G25930	Kinase family with leucine-rich repeat domain-containing protein;T1N24.22;ortholog	KINASE FAMILY WITH LEUCINE-RICH REPEAT DOMAIN-CONTAINING PROTEIN (PTHR48054:SF21)
AT1G43190	Polypyrimidine tract-binding protein homolog 3;At1g43190;ortholog	POLYPYRIMIDINE TRACT-BINDING PROTEIN HOMOLOG 3 (PTHR15592:SF35)
AT5G28180	Putative F-box/kelch-repeat protein At5g28180;At5g28180;ortholog	BNAC01G00630D PROTEIN (PTHR24414:SF77)	non-motor actin binding protein(PC00165)
AT5G55300	DNA topoisomerase 1 alpha;TOP1A;ortholog	DNA TOPOISOMERASE 1 ALPHA (PTHR10290:SF16)	DNA topoisomerase(PC00017)
AT5G04370	S-adenosyl-L-methionine-dependent methyltransferases superfamily protein;NAMT1;ortholog	S-ADENOSYL-L-METHIONINE-DEPENDENT METHYLTRANSFERASES SUPERFAMILY PROTEIN (PTHR31009:SF116)
AT4G28880	Casein kinase 1-like protein 3;CKL3;ortholog	CASEIN KINASE 1-LIKE PROTEIN 3-RELATED (PTHR11909:SF97)	non-receptor serine/threonine protein kinase(PC00167)
AT3G16200	DNA-directed RNA polymerase subunit beta;At3g16200;ortholog	DNA-DIRECTED RNA POLYMERASE SUBUNIT BETA (PTHR36362:SF1)
AT5G36540	ECA1 gametogenesis related family protein;At5g36540;ortholog	CYSTEINE RICH PEPTIDE-RELATED (PTHR31181:SF54)
AT2G18250	Phosphopantetheine adenylyltransferase;COAD;ortholog	PHOSPHOPANTETHEINE ADENYLYLTRANSFERASE (PTHR10695:SF50)	kinase(PC00137)
AT1G60950	Ferredoxin-2, chloroplastic;FD2;ortholog	FERREDOXIN-2, CHLOROPLASTIC (PTHR43112:SF3)	reductase(PC00198)
AT2G26680	Expressed protein;At2g26680;ortholog	EXPRESSED PROTEIN (PTHR34203:SF13)
AT3G08720	Serine/threonine-protein kinase AtPK2/AtPK19;ATPK2;ortholog	SERINE/THREONINE-PROTEIN KINASE ATPK2/ATPK19 (PTHR24351:SF217)
AT5G42280	Cysteine/Histidine-rich C1 domain family protein;At5g42280;ortholog	CYSTEINE/HISTIDINE-RICH C1 DOMAIN FAMILY PROTEIN (PTHR32410:SF157)
AT3G29560	Uncharacterized protein;At3g29560;ortholog
AT2G17800	Rac-like GTP-binding protein ARAC1;ARAC1;ortholog	RAC-LIKE GTP-BINDING PROTEIN ARAC1 (PTHR24072:SF179)	small GTPase(PC00208)
AT3G20650	mRNA cap guanine-N7 methyltransferase 1;At3g20650;ortholog	MRNA CAP GUANINE-N7 METHYLTRANSFERASE (PTHR12189:SF2)	RNA methyltransferase(PC00033)
AT5G35735	Cytochrome b561 and DOMON domain-containing protein At5g35735;At5g35735;ortholog	CYTOCHROME B561 AND DOMON DOMAIN-CONTAINING PROTEIN (PTHR23130:SF199)
AT5G34869	Uncharacterized protein;At5g34869;ortholog
AT4G12470	pEARLI1-like lipid transfer protein 1;AZI1;ortholog	LIPID TRANSFER PROTEIN EARLI 1-RELATED (PTHR31731:SF77)
AT5G20450	Myosin;At5g20450;ortholog
AT4G33310	At4g33310;At4g33310;ortholog
AT2G26060	Protein CIA1;CIA1;ortholog	CYTOSOLIC IRON-SULFUR PROTEIN ASSEMBLY PROTEIN CIAO1-RELATED (PTHR19920:SF0)
AT5G23970	Acetyl-CoA:benzylalcohol acetyltranferase-like protein;MZF18.15;ortholog	ACETYL-COA:BENZYLALCOHOL ACETYLTRANFERASE-LIKE PROTEIN (PTHR31623:SF43)
AT3G27140	Putative protein phosphatase 2C-like protein 45;At3g27140;ortholog	PROTEIN PHOSPHATASE 2C FAMILY PROTEIN-RELATED (PTHR13832:SF759)	protein phosphatase(PC00195)
AT1G52905	At1g52905;At1g52905;ortholog
AT3G62499	YTH family protein;At3g62499;ortholog
AT1G07920	Elongation factor 1-alpha 1;A1;ortholog	ELONGATION FACTOR 1-ALPHA 1-RELATED (PTHR23115:SF269)	translation factor(PC00223)
AT3G51642	Uncharacterized protein;At3g51642;ortholog
AT1G55260	Bifunctional inhibitor/lipid-transfer protein/seed storage 2S albumin superfamily protein;LTPG6;ortholog	BIFUNCTIONAL INHIBITOR/LIPID-TRANSFER PROTEIN/SEED STORAGE 2S ALBUMIN SUPERFAMILY PROTEIN (PTHR33044:SF194)
AT1G20405	Uncharacterized protein;At1g20405;ortholog
AT3G23320	Polynucleotidyl transferase, ribonuclease H-like superfamily protein;MLM24.4;ortholog	GB	AAF30348.1-RELATED (PTHR47074:SF33)	Arabidopsis thaliana
AT4G09870	Putative F-box protein At4g09870;At4g09870;ortholog	BNAC09G21430D PROTEIN (PTHR47993:SF83)
AT5G27780	SAUR-like auxin-responsive protein family;SAUR75;ortholog	AUXIN-RESPONSIVE PROTEIN SAUR62-RELATED (PTHR31175:SF50)
AT4G09460	Transcription repressor MYB6;MYB6;ortholog	TRANSCRIPTION FACTOR MYB8-RELATED (PTHR47999:SF35)
AT5G03944	Uncharacterized protein;At5g03944;ortholog
AT3G29090	Pectinesterase 31;PME31;ortholog	PECTINESTERASE 31 (PTHR31321:SF12)
AT3G44320	Nitrilase 3;NIT3;ortholog	NITRILASE 1-RELATED (PTHR46044:SF11)
AT5G20460	Uncharacterized protein;At5g20460;ortholog
AT1G54650	Methyltransferase-like protein;At1g54650;ortholog	O-METHYLTRANSFERASE 3 (PTHR22809:SF5)	methyltransferase(PC00155)
AT1G61840	Cysteine/Histidine-rich C1 domain family protein;At1g61840;ortholog	CYSTEINE/HISTIDINE-RICH C1 DOMAIN FAMILY PROTEIN (PTHR32410:SF181)
AT3G28918	Uncharacterized protein;At3g28918;ortholog
AT1G52890	NAC domain-containing protein 19;NAC019;ortholog	NAC DOMAIN-CONTAINING PROTEIN 19 (PTHR31719:SF114)
AT2G05330	Putative BTB/POZ domain-containing protein At2g05330;At2g05330;ortholog	BNAA05G13360D PROTEIN (PTHR47274:SF15)
AT3G47810	Vacuolar protein sorting-associated protein 29;VPS29;ortholog	VACUOLAR PROTEIN SORTING-ASSOCIATED PROTEIN 29 (PTHR11124:SF12)	vesicle coat protein(PC00235)
AT5G13770	Pentatricopeptide repeat-containing protein At5g13770, chloroplastic;At5g13770;ortholog	OSJNBA0088A01.11 PROTEIN (PTHR47934:SF14)
AT5G28740	Tetratricopeptide repeat (TPR)-like superfamily protein;T32B20.g;ortholog	PRE-MRNA-SPLICING FACTOR SYF1 (PTHR11246:SF5)	RNA splicing factor(PC00148)
AT1G23340	At1g23340;At1g23340;ortholog	BNAA08G20520D PROTEIN (PTHR31589:SF97)
AT2G15420	Myosin heavy chain-like protein;At2g15420;ortholog	MEIOSIS-SPECIFIC PROTEIN ASY2-RELATED (PTHR31099:SF18)
AT5G28610	LOW protein: ATP-dependent RNA helicase DRS1-like protein;At5g28610;ortholog
AT1G41920	General transcription factor 2-related zinc finger protein;At1g41920;ortholog	GENERAL TRANSCRIPTION FACTOR 2-RELATED ZINC FINGER PROTEIN-RELATED (PTHR11697:SF206)
AT5G15680	ARM repeat superfamily protein;At5g15680;ortholog	PROTEIN FURRY (PTHR12295:SF30)	scaffold/adaptor protein(PC00226)
AT1G27820	Putative CCR4-associated factor 1 homolog 3;CAF1-3;ortholog	CCR4-ASSOCIATED FACTOR 1 HOMOLOG 3-RELATED (PTHR10797:SF57)	mRNA polyadenylation factor(PC00146)
AT5G27600	Long chain acyl-CoA synthetase 7, peroxisomal;LACS7;ortholog	LONG CHAIN ACYL-COA SYNTHETASE 7, PEROXISOMAL (PTHR43272:SF68)	ligase(PC00142)
AT3G44020	Thylakoid lumenal P17.1 protein;T15B3_160;ortholog	THYLAKOID LUMENAL P17.1 PROTEIN (PTHR15852:SF52)
AT5G49870	Jacalin-related lectin 48;JAL48;ortholog	JACALIN-RELATED LECTIN 13-RELATED (PTHR47293:SF11)
AT1G26540	DUF724 domain-containing protein 3;DUF3;ortholog	DUF724 DOMAIN-CONTAINING PROTEIN 3 (PTHR31917:SF103)
AT1G47330	DUF21 domain-containing protein At1g47330;CBSDUF7;ortholog	BNAA05G17810D PROTEIN (PTHR12064:SF76)
AT4G08260	Putative protein phosphatase 2C 53;At4g08260;ortholog	PROTEIN PHOSPHATASE 2C FAMILY PROTEIN-RELATED (PTHR13832:SF759)	protein phosphatase(PC00195)
AT2G16490	XH domain-containing protein;At2g16490;ortholog	FACTOR OF DNA METHYLATION 1-RELATED (PTHR21596:SF3)
AT3G24700	Putative F-box protein At3g24700;At3g24700;ortholog	OS10G0484632 PROTEIN (PTHR31790:SF403)
AT2G20110	Protein tesmin/TSO1-like CXC 6;TCX6;ortholog	PROTEIN LIN-54 HOMOLOG (PTHR12446:SF34)
AT4G20790	Leucine-rich repeat protein kinase family protein;LRR-RLK;ortholog	LEUCINE-RICH REPEAT PROTEIN KINASE FAMILY PROTEIN (PTHR48054:SF30)
AT5G38960	Putative germin-like protein subfamily 1 member 12;At5g38960;ortholog	GERMIN-LIKE PROTEIN SUBFAMILY 1 MEMBER 10-RELATED (PTHR31238:SF106)
AT5G54450	Uncharacterized protein;At5g54450;ortholog	EMB	CAB89038.1 (PTHR31681:SF79)	Arabidopsis thaliana
AT1G20610	Cyclin-B2-3;CYCB2-3;ortholog	CYCLIN-B2-3-RELATED (PTHR10177:SF494)	kinase activator(PC00138)
AT4G08895	Inorganic phosphate transporter family protein;At4g08895;ortholog	INORGANIC PHOSPHATE TRANSPORTER FAMILY PROTEIN-RELATED (PTHR24064:SF551)
AT2G40840	4-alpha-glucanotransferase DPE2;DPE2;ortholog	4-ALPHA-GLUCANOTRANSFERASE DPE2 (PTHR32518:SF3)
AT3G54350	Forkhead-associated (FHA) domain-containing protein;emb1967;ortholog	MICROSPHERULE PROTEIN 1 (PTHR13233:SF0)
AT2G05210	Protection of telomeres protein 1a;POT1A;ortholog	PROTECTION OF TELOMERES PROTEIN 1A-RELATED (PTHR14513:SF5)	DNA binding protein(PC00009)
AT5G39240	Transcription factor UPBEAT-like protein;At5g39240;ortholog	TRANSCRIPTION FACTOR UPBEAT-LIKE PROTEIN (PTHR33124:SF57)
AT4G33300	Probable disease resistance protein At4g33300;At4g33300;ortholog	DISEASE RESISTANCE PROTEIN ADR1 (PTHR11017:SF296)
AT4G30030	Aspartyl protease family protein;At4g30030;ortholog	ASPARTYL PROTEASE UND-RELATED (PTHR47967:SF13)
AT1G24764	Microtubule-associated protein 70-2;MAP70.2;ortholog	MICROTUBULE-ASSOCIATED PROTEIN 70-2 (PTHR31246:SF17)
AT2G10920	Uncharacterized protein At2g10920;At2g10920;ortholog
AT3G28830	Mucin-like protein, putative (DUF1216);At3g28830;ortholog	PROTEIN, PUTATIVE (DUF1216)-RELATED (PTHR31607:SF19)
AT5G08360	At5g08360;At5g08360;ortholog	GB	AAD11584.1 (PTHR31343:SF50)	Arabidopsis thaliana
AT2G14285	Small nuclear ribonucleoprotein family protein;At2g14285;ortholog	SMALL NUCLEAR RIBONUCLEOPROTEIN F (PTHR11021:SF0)	RNA splicing factor(PC00148)
AT3G22360	Ubiquinol oxidase 1b, mitochondrial;AOX1B;ortholog	UBIQUINOL OXIDASE 1B, MITOCHONDRIAL-RELATED (PTHR31803:SF18)
AT5G38890	AT5G38890 protein;At5g38890;ortholog	EXOSOME COMPLEX COMPONENT CSL4 (PTHR12686:SF8)	exoribonuclease(PC00099)
AT2G07741	ATP synthase subunit a-1;ATP6-1;ortholog	ATP SYNTHASE SUBUNIT A (PTHR11410:SF0)
AT5G27830	Folate receptor family protein;At5g27830;ortholog	FOLATE RECEPTOR FAMILY PROTEIN (PTHR10517:SF20)
AT5G28530	Putative protein FAR1-RELATED SEQUENCE 10;FRS10;ortholog	PROTEIN FAR1-RELATED SEQUENCE 10-RELATED (PTHR31669:SF174)
AT5G39040	ABC transporter B family member 27;ABCB27;ortholog	ABC TRANSPORTER B FAMILY MEMBER 27 (PTHR24221:SF547)	ATP-binding cassette (ABC) transporter(PC00003)
AT1G52900	Toll-Interleukin-Resistance (TIR) domain family protein;At1g52900;ortholog	TOLL-INTERLEUKIN-RESISTANCE (TIR) DOMAIN FAMILY PROTEIN (PTHR31008:SF16)
AT1G55060	Polyubiquitin 12;UBQ12;ortholog	POLYUBIQUITIN 12 (PTHR10666:SF361)
AT3G22530	Heat shock protein;At3g22530;ortholog	17.6 KDA CLASS II HEAT SHOCK PROTEIN-RELATED (PTHR33879:SF3)
AT4G10955	GDSL esterase/lipase At4g10955;At4g10955;ortholog	ALPHA/BETA-HYDROLASES SUPERFAMILY PROTEIN (PTHR31479:SF2)
AT4G31070	Pentatricopeptide repeat-containing protein At4g31070, mitochondrial;PCMP-E7;ortholog	PPR CONTAINING PLANT-LIKE PROTEIN (PTHR24015:SF1880)
AT5G27800	Class II aminoacyl-tRNA and biotin synthetases superfamily protein;At5g27800;ortholog
AT5G39460	Putative F-box protein At5g39460;At5g39460;ortholog	BNAC04G31510D PROTEIN (PTHR31370:SF3)
AT5G27810	At5g27810;At5g27810;ortholog	AGAMOUS-LIKE MADS-BOX PROTEIN AGL80 (PTHR11945:SF387)	MADS box transcription factor(PC00250)
AT1G53820	RING-H2 finger protein ATL60;ATL60;ortholog	RING-H2 FINGER PROTEIN ATL60 (PTHR45676:SF46)
AT1G04840	Pentatricopeptide repeat-containing protein At1g04840;PCMP-H64;ortholog	TETRATRICOPEPTIDE REPEAT-LIKE SUPERFAMILY PROTEIN ISOFORM 1 (PTHR24015:SF1865)
AT2G13690	BTB/POZ domain-containing protein At2g13690;PRL1-IFG;ortholog	OS04G0278000 PROTEIN (PTHR31060:SF33)
AT4G08560	S-protein homolog 17;SPH17;ortholog	PLANT SELF-INCOMPATIBILITY PROTEIN S1 FAMILY-RELATED (PTHR31232:SF54)
AT1G53163	F12M16.3;At1g53163;ortholog
AT1G71500	Rieske (2Fe-2S) domain-containing protein;PSB33;ortholog	RIESKE (2FE-2S) DOMAIN-CONTAINING PROTEIN (PTHR43456:SF2)
AT3G45510	RBR-type E3 ubiquitin transferase;F9K21.90;ortholog	RBR-TYPE E3 UBIQUITIN TRANSFERASE (PTHR11685:SF284)	ubiquitin-protein ligase(PC00234)
AT3G48290	Cytochrome P450 71A24;CYP71A24;ortholog	CYTOCHROME P450 71A21-RELATED (PTHR47956:SF4)
AT2G04925	Defensin-like protein 293;At2g04925;ortholog
AT5G15940	NAD(P)-binding Rossmann-fold superfamily protein;At5g15940;ortholog	OXIDOREDUCTASE ENV9-RELATED (PTHR24320:SF148)	dehydrogenase(PC00092)
AT4G15417	RNAse II-like 1;RTL1;ortholog	RNASE II-LIKE 1 (PTHR14950:SF54)	endodeoxyribonuclease(PC00093);endoribonuclease(PC00094)
AT5G25870	Uncharacterized protein;At5g25870;ortholog
AT3G56670	Probable F-box protein At3g56670;At3g56670;ortholog
AT1G43810	Uncharacterized protein;At1g43810;ortholog
AT1G36380	Transmembrane protein;At1g36380;ortholog	TRANSMEMBRANE PROTEIN (PTHR37192:SF2)
AT4G29090	Putative reverse transcriptase/RNA-dependent DNA polymerase;At4g29090;ortholog
AT2G42950	At2g42950;At2g42950;ortholog	BNAA04G24710D PROTEIN (PTHR46950:SF3)
AT4G07350	AT4g07350 protein;At4g07350;ortholog
AT2G37220	RNA-binding protein CP29B, chloroplastic;CP29B;ortholog	RNA-BINDING PROTEIN CP29B, CHLOROPLASTIC (PTHR48025:SF10)
AT5G36890	Beta-glucosidase 42;BGLU42;ortholog	BETA-GLUCOSIDASE 42 (PTHR10353:SF186)	glycosidase(PC00110)
AT1G36280	Adenylosuccinate lyase;At1g36280;ortholog	ADENYLOSUCCINATE LYASE (PTHR43411:SF1)
AT2G07505	Zinc ion binding protein;At2g07505;ortholog
AT4G11380	Beta-adaptin-like protein B;BETAB-AD;ortholog	BETA-ADAPTIN-LIKE PROTEIN B (PTHR11134:SF30)	membrane traffic protein(PC00150)
AT5G18540	At5g18540;At5g18540;ortholog	OS07G0669600 PROTEIN (PTHR37255:SF1)
AT1G34510	Peroxidase 8;PER8;ortholog	PEROXIDASE 44-RELATED (PTHR31235:SF90)
AT4G20080	Calcium-dependent lipid-binding (CaLB domain) plant phosphoribosyltransferase family protein;At4g20080;ortholog	C2 DOMAIN-CONTAINING PROTEIN-RELATED (PTHR45707:SF34)
AT4G04670	tRNA wybutosine-synthesizing protein 2/3/4;At4g04670;ortholog	TRNA WYBUTOSINE-SYNTHESIZING PROTEIN 2 HOMOLOG (PTHR23245:SF25)	RNA methyltransferase(PC00033)
AT2G07741	ATP synthase subunit a;atp6;ortholog	ATP SYNTHASE SUBUNIT A (PTHR11410:SF0)
AT4G21330	Transcription factor DYT1;DYT1;ortholog	TRANSCRIPTION FACTOR DYT1 (PTHR31945:SF20)
AT4G03150	AT4g03150/F4C21_7;At4g03150;ortholog	EXPRESSED PROTEIN (PTHR36776:SF1)
AT4G03950	Putative glucose-6-phosphate/phosphate-translocator-like protein 1;At4g03950;ortholog	GLUCOSE-6-PHOSPHATE/PHOSPHATE-TRANSLOCATOR-LIKE PROTEIN 1-RELATED (PTHR11132:SF362)	secondary carrier transporter(PC00258)
AT2G40316	Autophagy-like protein;At2g40313;ortholog	AUTOPHAGY-LIKE PROTEIN (PTHR15071:SF0)	membrane traffic protein(PC00150)
AT5G39080	Acyltransferase-like protein;MXF12.90;ortholog	ACYLTRANSFERASE-LIKE PROTEIN-RELATED (PTHR31625:SF26)
AT3G24690	Uncharacterized protein;At3g24690;ortholog	BNAC03G29820D PROTEIN (PTHR37736:SF2)
AT3G42550	Eukaryotic aspartyl protease family protein;At3g42550;ortholog	EUKARYOTIC ASPARTYL PROTEASE FAMILY PROTEIN (PTHR13683:SF375)	aspartic protease(PC00053)
AT4G03160	Putative B3 domain-containing protein At4g03160;At4g03160;ortholog	B3 DOMAIN PLANT PROTEIN (PTHR31541:SF28)
AT4G11521	Putative cysteine-rich receptor-like protein kinase 34;CRK34;ortholog	CYSTEINE-RICH RECEPTOR-LIKE PROTEIN KINASE 34-RELATED (PTHR32099:SF64)
AT1G33610	Leucine-rich repeat (LRR) family protein;At1g33610;ortholog	LEUCINE-RICH REPEAT (LRR) FAMILY PROTEIN (PTHR27004:SF335)
AT1G71840	Transducin family protein / WD-40 repeat family protein;At1g71840;ortholog	MITOCHONDRIAL DIVISION PROTEIN 1-RELATED (PTHR19857:SF8)
AT5G40120	AGAMOUS-like 76;AGL76;ortholog	AGAMOUS-LIKE 105-RELATED (PTHR11945:SF472)	MADS box transcription factor(PC00250)
AT3G22700	F-box protein At3g22700;At3g22700;ortholog	F-BOX ONLY PROTEIN 9-RELATED (PTHR47993:SF70)
AT2G02880	Mucin-like protein;At2g02880;ortholog	MUCIN-LIKE PROTEIN (PTHR35476:SF2)
AT5G25880	NADP-dependent malic enzyme 3;NADP-ME3;ortholog	NADP-DEPENDENT MALIC ENZYME 3 (PTHR23406:SF64)	oxidoreductase(PC00176)
AT5G26290	TRAF-like family protein;At5g26290;ortholog	F9D12.8 PROTEIN-RELATED (PTHR46162:SF15)
AT4G01240	S-adenosyl-L-methionine-dependent methyltransferases superfamily protein;At4g01240;ortholog	S-ADENOSYL-L-METHIONINE-DEPENDENT METHYLTRANSFERASES SUPERFAMILY PROTEIN (PTHR44067:SF1)
AT3G22710	Putative F-box protein At3g22710;At3g22710;ortholog	F-BOX ONLY PROTEIN 9-RELATED (PTHR47993:SF70)
AT5G36310	ECA1 gametogenesis related family protein;At5g36310;ortholog	CYSTEINE RICH PEPTIDE-RELATED (PTHR31181:SF54)
AT4G08870	Arginase 2, chloroplastic/mitochondrial;ARGAH2;ortholog	ARGINASE 2, CHLOROPLASTIC/MITOCHONDRIAL (PTHR11358:SF32)	hydrolase(PC00121)
AT1G36920	Uncharacterized protein;At1g36920;ortholog
AT1G72320	Pumilio homolog 23;APUM23;ortholog	NUCLEOLAR PROTEIN 9 (PTHR13102:SF0)	RNA binding protein(PC00031)
AT1G20000	Transcription initiation factor TFIID subunit 11b;TAF11B;ortholog	TRANSCRIPTION INITIATION FACTOR TFIID SUBUNIT 11 (PTHR13218:SF8)	general transcription factor(PC00259)
AT1G45010	TRAM, LAG1 and CLN8 (TLC) lipid-sensing domain containing protein;At1g45010;ortholog	TRAM, LAG1 AND CLN8 (TLC) LIPID-SENSING DOMAIN CONTAINING PROTEIN (PTHR31898:SF2)
AT1G36622	Transmembrane protein;At1g36622;ortholog
AT1G72890	Disease resistance protein (TIR-NBS class);At1g72890;ortholog	DISEASE RESISTANCE PROTEIN (TIR-NBS CLASS) (PTHR11017:SF389)
AT2G07725	At2g07725;rpl5;ortholog	60S RIBOSOMAL PROTEIN L5, MITOCHONDRIAL (PTHR11994:SF11)	ribosomal protein(PC00202)
AT1G65760	Uncharacterized protein At1g65760;At1g65760;ortholog	ASCORBIC ACID MANNOSE PATHWAY REGULATOR-RELATED (PTHR47123:SF6)

## Sheet: Tab S6 genes W-box DMLs
Supplementary Table S6. List of genes with differentially methylated W-boxes in their vicinity, identified via the Gene Ontology database.
Mapped IDs	Gene name; Gene symbol	PANTHER Family/Subfamily	PANTHER Protein Class
AT2G16050	Cysteine/Histidine-rich C1 domain family protein;At2g16050;ortholog	CYSTEINE/HISTIDINE-RICH C1 DOMAIN FAMILY PROTEIN (PTHR46477:SF3)
AT2G21150	Protein XAP5 CIRCADIAN TIMEKEEPER;XCT;ortholog	PROTEIN FAM50A (PTHR12722:SF0)
AT1G12710	F-box protein PP2-A12;P2A12;ortholog	F-BOX PROTEIN PP2-A12 (PTHR31960:SF22)
AT1G47389	Transmembrane protein;At1g47389;ortholog
AT2G21465	Defensin-like protein 291;At2g21465;ortholog
AT3G16980	DNA-directed RNA polymerases II, IV and V subunit 9A;NRPB9A;ortholog	DNA-DIRECTED RNA POLYMERASE II SUBUNIT RPB9 (PTHR11239:SF1)
AT3G43980	40S ribosomal protein S29;RPS29C;ortholog	40S RIBOSOMAL PROTEIN S29 (PTHR12010:SF14)
AT4G11440	Mitochondrial substrate carrier family protein;At4g11440;ortholog	MITOCHONDRIAL SUBSTRATE CARRIER FAMILY PROTEIN (PTHR45667:SF11)
AT3G26390	Uncharacterized protein;At3g26390;ortholog	C2 DOMAIN-CONTAINING PROTEIN-RELATED (PTHR38365:SF1)
AT4G10050	Protein phosphatase methylesterase 1;T5L19.180;ortholog	PROTEIN PHOSPHATASE METHYLESTERASE 1 (PTHR14189:SF0)	protein modifying enzyme(PC00260)
AT2G07727	Cytochrome b;cob;ortholog	CYTOCHROME B (PTHR19271:SF16)
AT3G24515	Probable ubiquitin-conjugating enzyme E2 37;UBC37;ortholog	UBIQUITIN-CONJUGATING ENZYME E2 VARIANT 3 (PTHR24068:SF159)	ubiquitin-protein ligase(PC00234)
AT1G32850	Putative ubiquitin carboxyl-terminal hydrolase 11;UBP11;ortholog	UBIQUITIN CARBOXYL-TERMINAL HYDROLASE 32 (PTHR21646:SF46)	cysteine protease(PC00081)
AT5G16480	Tyrosine-protein phosphatase DSP5;DSP5;ortholog	TYROSINE-PROTEIN PHOSPHATASE DSP5 (PTHR31126:SF46)	protein phosphatase(PC00195)
AT4G12960	Gamma-interferon-responsive lysosomal thiol protein;GILT;ortholog	GAMMA INTERFERON RESPONSIVE LYSOSOMAL THIOL (GILT) REDUCTASE FAMILY PROTEIN-RELATED (PTHR13234:SF53)	reductase(PC00198)
AT5G24880	Chromo domain cec-like protein;At5g24880;ortholog	CHROMO DOMAIN CEC-LIKE PROTEIN (PTHR33349:SF18)
AT1G20280	Homeobox-leucine zipper protein-like protein;At1g20280;ortholog
AT4G39960	AT4g39960/T5J17_130;DJA5;ortholog	BNAA01G34580D PROTEIN (PTHR43096:SF42)
AT1G26720	T24P13.10;At1g26720;ortholog
AT2G05710	Aconitate hydratase 3, mitochondrial;ACO3;ortholog	IRON REGULATORY PROTEIN 1A-RELATED (PTHR11670:SF54)	RNA binding protein(PC00031)
AT4G30770	Putative membrane lipoprotein;At4g30770;ortholog	MEMBRANE LIPOPROTEIN-RELATED (PTHR34964:SF3)
AT5G57360	Adagio protein 1;ADO1;ortholog	ADAGIO PROTEIN 1 (PTHR46175:SF5)
AT1G35520	Putative auxin response factor 15;ARF15;ortholog	AUXIN RESPONSE FACTOR 12-RELATED (PTHR31384:SF120)
AT2G07798	Uncharacterized protein;At2g07798;ortholog
AT1G35537	Defensin-like protein 32;At1g35537;ortholog
AT4G02180	DC1 domain-containing protein;At4g02180;ortholog	CYSTEINE/HISTIDINE-RICH C1 DOMAIN FAMILY PROTEIN-RELATED (PTHR32410:SF154)
AT3G47300	SelT-like protein;At3g47300;ortholog	SELT-LIKE PROTEIN (PTHR13544:SF12)
AT2G13510	Putative Ta11-like non-LTR retroelement protein;At2g13510;ortholog	NUCLEIC ACID BINDING / ZINC ION BINDING PROTEIN-RELATED (PTHR31286:SF58)
AT5G17120	Cystatin/monellin superfamily protein;At5g17120;ortholog	CYSTATIN/MONELLIN SUPERFAMILY PROTEIN (PTHR31228:SF26)
AT1G47350	F-box associated ubiquitination effector family protein;At1g47350;ortholog	F-BOX ASSOCIATED UBIQUITINATION EFFECTOR FAMILY PROTEIN (PTHR31790:SF176)
AT2G13500	Putative Ta11-like non-LTR retroelement protein;At2g13500;ortholog	NUCLEIC ACID BINDING / ZINC ION BINDING PROTEIN-RELATED (PTHR31286:SF58)
AT3G49370	CDPK-related kinase 6;CRK6;ortholog	CDPK-RELATED KINASE 6 (PTHR24349:SF389)	non-receptor serine/threonine protein kinase(PC00167)
AT3G56680	AT3g56680/T8M16_10;T8M16_10;ortholog	OS05G0411600 PROTEIN (PTHR15672:SF15)
AT3G43930	BRCT domain-containing DNA repair protein;At3g43930;ortholog	BRCT DOMAIN DNA REPAIR PROTEIN-RELATED (PTHR47576:SF2)
AT5G45610	ATR interacting protein;AtATRIP;ortholog	ATR INTERACTING PROTEIN (PTHR35761:SF1)
AT2G31530	Preprotein translocase subunit SCY2, chloroplastic;SCY2;ortholog	PREPROTEIN TRANSLOCASE SUBUNIT SCY2, CHLOROPLASTIC (PTHR10906:SF2)	transporter(PC00227)
AT4G10457	Putative defensin-like protein 225;SCRL1;ortholog	DEFENSIN-LIKE PROTEIN 226-RELATED (PTHR34450:SF4)
AT4G03740	Uncharacterized protein AT4g03740;At4g03740;ortholog
AT2G07750	Putative DEAD-box ATP-dependent RNA helicase 33;RH33;ortholog	DEAD-BOX ATP-DEPENDENT RNA HELICASE 33-RELATED (PTHR24031:SF324)
AT1G61210	Katanin p80 WD40 repeat-containing subunit B1 homolog;DWA3;ortholog	KATANIN P80 WD40 REPEAT-CONTAINING SUBUNIT B1 HOMOLOG (PTHR19845:SF15)
AT3G16565	Threonyl and alanyl tRNA synthetase second additional domain-containing protein;At3g16565;ortholog	THREONYL AND ALANYL TRNA SYNTHETASE SECOND ADDITIONAL DOMAIN-CONTAINING PROTEIN (PTHR43462:SF2)	RNA binding protein(PC00031)
AT3G26400	Eukaryotic translation initiation factor 4B1;EIF4B1;ortholog	EUKARYOTIC TRANSLATION INITIATION FACTOR 4B1 (PTHR32091:SF20)
AT3G24450	Heavy metal transport/detoxification superfamily protein;At3g24450;ortholog	HEAVY METAL TRANSPORT/DETOXIFICATION SUPERFAMILY PROTEIN (PTHR46119:SF11)
AT1G49030	Protein PLANT CADMIUM RESISTANCE 6;PCR6;ortholog	PROTEIN PLANT CADMIUM RESISTANCE 6 (PTHR15907:SF162)
AT1G48520	Glutamyl-tRNA(Gln) amidotransferase subunit B, chloroplastic/mitochondrial;GATB;ortholog	GLUTAMYL-TRNA(GLN) AMIDOTRANSFERASE SUBUNIT B, MITOCHONDRIAL (PTHR11659:SF0)	ligase(PC00142)
AT2G14260	Proline iminopeptidase;PIP;ortholog	PROLINE IMINOPEPTIDASE (PTHR43722:SF1)	serine protease(PC00203)
AT5G51310	Gibberellin 20-oxidase-like protein;At5g51310;ortholog	GIBBERELLIN 20-OXIDASE-LIKE PROTEIN (PTHR47990:SF9)
AT3G43880	Uncharacterized protein T15B3_20;T15B3_20;ortholog	ATP-DEPENDENT CASEINOLYTIC PROTEASE/CROTONASE FAMILY PROTEIN (PTHR36368:SF1)
AT3G32960	Uncharacterized protein;At3g32960;ortholog
AT3G50925	Putative defensin-like protein 168;At3g50925;ortholog	DEFENSIN-LIKE PROTEIN 229-RELATED (PTHR34450:SF5)
AT4G15270	Glucosyltransferase-like protein (Fragment);At4g15270;ortholog
AT4G02900	CSC1-like protein At4g02900;At4g02900;ortholog	OS05G0393800 PROTEIN (PTHR13018:SF96)
AT1G29480	Uncharacterized protein F15D2.6;At1g29480;ortholog
AT3G01340	Protein transport protein SEC13 homolog A;SEC13A;ortholog	PROTEIN TRANSPORT PROTEIN SEC13 HOMOLOG A (PTHR11024:SF12)	transporter(PC00227)
AT4G04930	Sphingolipid delta(4)-desaturase DES1-like;At4g04930;ortholog	DES-1 PROTEIN (PTHR12879:SF8)
AT3G52400	Syntaxin-122;SYP122;ortholog	SYNTAXIN-122 (PTHR19957:SF269)	SNARE protein(PC00034)
AT5G26717	Putative membrane lipoprotein;At5g26717;ortholog
AT1G53265	Uncharacterized protein;At1g53265;ortholog
AT2G41590	Putative Ta11-like non-LTR retroelement protein;At2g41590;ortholog	NUCLEIC ACID BINDING / ZINC ION BINDING PROTEIN-RELATED (PTHR31286:SF58)
AT5G28650	Probable WRKY transcription factor 74;WRKY74;ortholog	WRKY TRANSCRIPTION FACTOR 74-RELATED (PTHR31282:SF141)
AT3G26210	Cytochrome P450 71B23;CYP71B23;ortholog	CYTOCHROME P450 71B23 (PTHR47956:SF15)
AT5G38590	FBD-associated F-box protein At5g38590;At5g38590;ortholog	BNAC03G77960D PROTEIN (PTHR32212:SF294)
AT1G66770	Bidirectional sugar transporter SWEET6;SWEET6;ortholog	BIDIRECTIONAL SUGAR TRANSPORTER SWEET6-RELATED (PTHR10791:SF130)
AT4G09030	Classical arabinogalactan protein 10;AGP10;ortholog	CLASSICAL ARABINOGALACTAN PROTEIN 10-RELATED (PTHR36321:SF3)
AT2G02610	Cysteine/Histidine-rich C1 domain family protein;At2g02610;ortholog	CHP-RICH ZINC FINGER PROTEIN-RELATED (PTHR32410:SF153)
AT4G15500	UDP-glycosyltransferase 84A4;UGT84A4;ortholog	UDP-GLYCOSYLTRANSFERASE 84A3-RELATED (PTHR11926:SF1299)
AT4G04490	Cysteine-rich receptor-like protein kinase 36;CRK36;ortholog	CYSTEINE-RICH RECEPTOR-LIKE PROTEIN KINASE 36 (PTHR27002:SF389)
AT4G09140	DNA mismatch repair protein MLH1;MLH1;ortholog	DNA MISMATCH REPAIR PROTEIN MLH1 (PTHR10073:SF12)	DNA binding protein(PC00009)
AT4G06536	At4g06536;At4g06536;ortholog
AT2G07772	Uncharacterized protein;At2g07772;ortholog
AT3G47930	L-galactono-1,4-lactone dehydrogenase, mitochondrial;GLDH;ortholog	L-GULONOLACTONE OXIDASE (PTHR43762:SF1)
AT1G30160	At1g30160;At1g30160;ortholog	BNAC03G59090D PROTEIN (PTHR31681:SF32)
AT2G24970	At2g24970;At2g24970;ortholog	SPINDLE AND KINETOCHORE-ASSOCIATED PROTEIN 2 (PTHR32017:SF3)
AT1G38790	Uncharacterized protein;At1g38790;ortholog
AT1G49860	Glutathione S-transferase F14;GSTF14;ortholog	GLUTATHIONE S-TRANSFERASE F14 (PTHR43900:SF43)
AT3G31350	Uncharacterized protein;At3g31350;ortholog
AT1G65346	Uncharacterized protein;At1g65346;ortholog
AT2G13450	Putative Ta11-like non-LTR retroelement protein;At2g13450;ortholog	NUCLEIC ACID BINDING / ZINC ION BINDING PROTEIN-RELATED (PTHR31286:SF58)
AT2G07714	Transcription factor-like protein;At2g07714;ortholog	PHD FINGER PROTEIN MALE MEIOCYTE DEATH 1-RELATED (PTHR46201:SF9)
AT2G07671	ATP synthase subunit 9, mitochondrial;atp9;ortholog	ATP SYNTHASE SUBUNIT 9, MITOCHONDRIAL (PTHR10031:SF38)	ATP synthase(PC00002)
AT1G12370	Deoxyribodipyrimidine photo-lyase;PHR1;ortholog	ZGC:66475 (PTHR10211:SF0)
AT2G06908	Uncharacterized protein;At2g06908;ortholog
AT4G04030	Probable transcription repressor OFP9;OFP9;ortholog	TRANSCRIPTION REPRESSOR-RELATED (PTHR33057:SF114)
AT4G11070	Probable WRKY transcription factor 41;WRKY41;ortholog	WRKY TRANSCRIPTION FACTOR 41-RELATED (PTHR32096:SF62)
AT1G55660	F-box/LRR-repeat protein At1g55660;At1g55660;ortholog	BNAC01G22540D PROTEIN (PTHR32212:SF319)
AT1G21950	T26F17.18;At1g21950;ortholog
AT5G46700	Protein TORNADO 2;TRN2;ortholog	PROTEIN TORNADO 2 (PTHR32191:SF14)
AT3G43970	Uncharacterized protein;At3g43970;ortholog
AT4G13572	Uncharacterized protein;At4g13572;ortholog
AT5G57610	Kinase superfamily with octicosapeptide/Phox/Bem1p domain-containing protein;MUA2.19;ortholog	KINASE SUPERFAMILY WITH OCTICOSAPEPTIDE/PHOX/BEM1P DOMAIN-CONTAINING PROTEIN (PTHR23257:SF774)
AT4G13250	Probable chlorophyll(ide) b reductase NYC1, chloroplastic;NYC1;ortholog	CHLOROPHYLL(IDE) B REDUCTASE NYC1, CHLOROPLASTIC-RELATED (PTHR24314:SF21)	transfer/carrier protein(PC00219)
AT5G28660	NHL domain-containing protein;At5g28660;ortholog	CALCIUM-DEPENDENT PHOSPHOTRIESTERASE SUPERFAMILY PROTEIN-RELATED (PTHR31460:SF0)
AT5G41440	Emb;CAB89405.1;ortholog	EMB	CAB89405.1-RELATED (PTHR45969:SF28)	Arabidopsis thaliana
AT3G45525	RING/U-box protein with C6HC-type zinc finger protein;At3g45525;ortholog
AT2G07715	Nucleic acid-binding, OB-fold-like protein;At2g07715;ortholog	60S RIBOSOMAL PROTEIN L2, MITOCHONDRIAL-RELATED (PTHR13691:SF44)	ribosomal protein(PC00202)
AT4G04500	Cysteine-rich receptor-like protein kinase 37;CRK37;ortholog	CYSTEINE-RICH RECEPTOR-LIKE PROTEIN KINASE 37 (PTHR27002:SF528)
AT5G38040	UDP-glycosyltransferase 76E7;UGT76E7;ortholog	FLAVONOL 3-O-GLUCOSYLTRANSFERASE UGT76E12-RELATED (PTHR11926:SF1226)
AT3G48730	Glutamate-1-semialdehyde 2,1-aminomutase 2, chloroplastic;GSA2;ortholog	GLUTAMATE-1-SEMIALDEHYDE 2,1-AMINOMUTASE 1, CHLOROPLASTIC-RELATED (PTHR43713:SF3)	mutase(PC00160)
AT5G15670	Putative F-box protein At5g15670;At5g15670;ortholog	SUBFAMILY NOT NAMED (PTHR31790:SF358)
AT5G30510	30S ribosomal protein S1, chloroplastic;RPS1;ortholog	30S RIBOSOMAL PROTEIN S1, CHLOROPLASTIC (PTHR10724:SF7)	ribosomal protein(PC00202)
AT1G20270	Probable prolyl 4-hydroxylase 3;P4H3;ortholog	PROLYL 4-HYDROXYLASE 3-RELATED (PTHR10869:SF192)
AT5G45120	Chloroplast nucleoid DNA-binding protein-like;At5g45120;ortholog	CHLOROPLAST NUCLEOID DNA-BINDING PROTEIN-LIKE (PTHR47967:SF47)
AT1G47970	At1g47970;T2J15.12;ortholog	OS01G0332900 PROTEIN (PTHR37195:SF2)
AT5G08730	Probable E3 ubiquitin-protein ligase ARI16;ARI16;ortholog	RBR-TYPE E3 UBIQUITIN TRANSFERASE (PTHR11685:SF371)	ubiquitin-protein ligase(PC00234)
AT3G24516	Uncharacterized protein;At3g24516;ortholog
AT3G09690	Alpha/beta-Hydrolases superfamily protein;F11F8_28;ortholog	ALPHA/BETA-HYDROLASES SUPERFAMILY PROTEIN (PTHR45763:SF8)
AT4G00720	Shaggy-related protein kinase theta;ASK8;ortholog	SHAGGY-RELATED PROTEIN KINASE THETA (PTHR24057:SF60)	non-receptor serine/threonine protein kinase(PC00167)
AT3G22690	Pentatricopeptide repeat-containing protein At3g22690;PCMP-H56;ortholog	PENTATRICOPEPTIDE (PPR) REPEAT PROTEIN (PTHR47928:SF64)
AT2G13895	Cysteine/Histidine-rich C1 domain family protein;At2g13895;ortholog
AT4G21310	At4g21310;At4g21310;ortholog	PROTEIN, PUTATIVE-RELATED (PTHR31769:SF14)
AT5G26240	Chloride channel protein CLC-d;CLC-D;ortholog	CHLORIDE CHANNEL PROTEIN CLC-D (PTHR11689:SF143)
AT5G38195	At5g38195;At5g38195;ortholog	BIFUNCTIONAL INHIBITOR/LIPID-TRANSFER PROTEIN/SEED STORAGE 2S ALBUMIN SUPERFAMILY PROTEIN (PTHR33214:SF20)
AT1G52000	Jacalin-related lectin 5;JAL5;ortholog	JACALIN-RELATED LECTIN 34-RELATED (PTHR47293:SF7)
AT2G01023	Uncharacterized protein;At2g01023;ortholog
AT3G47700	RINT1-like protein MAG2;MAG2;ortholog	RINT1-LIKE PROTEIN MAG2 (PTHR13520:SF1)
AT2G38210	Pyridoxal 5'-phosphate synthase PDX1-like 4;PDX1L4;ortholog	PYRIDOXAL 5'-PHOSPHATE SYNTHASE PDX1-LIKE 4-RELATED (PTHR31829:SF6)
AT5G34829	Transmembrane protein;At5g34829;ortholog
AT3G16950	Dihydrolipoyl dehydrogenase 1, chloroplastic;LPD1;ortholog	DIHYDROLIPOYL DEHYDROGENASE 1, CHLOROPLASTIC (PTHR22912:SF199)	oxidoreductase(PC00176)
AT3G30820	Retrotransposon ORF-1 protein;At3g30820;ortholog
AT2G02835	Nucleic acid/zinc ion-binding protein;At2g02835;ortholog
AT2G36400	Growth-regulating factor 3;GRF3;ortholog	GROWTH-REGULATING FACTOR 3 (PTHR31602:SF63)
AT1G30760	Berberine bridge enzyme-like 13;At1g30760;ortholog	BERBERINE BRIDGE ENZYME-LIKE 13 (PTHR32448:SF135)
AT3G28940	Protein AIG2 B;AIG2B;ortholog	PROTEIN AIG2 B (PTHR31544:SF8)
AT5G35910	Protein RRP6-like 2;RRP6L2;ortholog	EXOSOME COMPONENT 10 (PTHR12124:SF47)
AT2G07674	Transmembrane protein;At2g07674;ortholog	TRANSMEMBRANE PROTEIN (PTHR35289:SF1)
AT2G20080	Protein SPEAR1;SPEAR1;ortholog	PROTEIN SPEAR1 (PTHR33388:SF18)
AT4G04423	Uncharacterized protein;At4g04423;ortholog
AT1G34460	Cyclin-B1-5;CYCB1-5;ortholog	G2/MITOTIC-SPECIFIC CYCLIN-B (PTHR10177:SF347)	kinase activator(PC00138)
AT3G54660	Glutathione reductase, chloroplastic;EMB2360;ortholog	GLUTATHIONE REDUCTASE, CHLOROPLASTIC (PTHR48105:SF24)
AT5G33280	Putative chloride channel-like protein CLC-g;CLC-G;ortholog	CHLORIDE TRANSPORT PROTEIN 6 (PTHR11689:SF92)
AT1G43860	At1g43860;At1g43860;ortholog	RIBOSOME MATURATION PROTEIN SBDS (PTHR10927:SF1)	RNA binding protein(PC00031)
AT4G03565	Cystatin/monellin superfamily protein;At4g03565;ortholog	CYSTATIN/MONELLIN SUPERFAMILY PROTEIN (PTHR31228:SF10)
AT1G36020	DEAD/DEAH-box RNA helicase family protein;At1g36020;ortholog
AT5G08120	Protein MICROTUBULE BINDING PROTEIN 2C;MBP2C;ortholog	PROTEIN MICROTUBULE BINDING PROTEIN 2C (PTHR35502:SF2)
AT2G11570	Uncharacterized protein At2g11570;At2g11570;ortholog
AT1G47240	Metal transporter Nramp2;NRAMP2;ortholog	PROTEIN MALVOLIO (PTHR11706:SF8)	primary active transporter(PC00068)
AT4G08370	Extensin-like protein;At4g08370;ortholog	EXTENSIN-LIKE PROTEIN-RELATED (PTHR36586:SF19)	extracellular matrix structural protein(PC00103)
AT2G32520	Alpha/beta-Hydrolases superfamily protein;At2g32520;ortholog	ALPHA/BETA-HYDROLASES SUPERFAMILY PROTEIN (PTHR46623:SF6)
AT4G05310	Ubiquitin-like superfamily protein;At4g05310;ortholog	UBIQUITIN DOMAIN-CONTAINING PROTEIN 7SL RNA1-RELATED (PTHR10621:SF38)	damaged DNA-binding protein(PC00086)
AT3G45443	AT3g45441;At3g45443;ortholog
AT3G43630	Vacuolar iron transporter homolog 3;At3g43630;ortholog	VACUOLAR IRON TRANSPORTER HOMOLOG 1-RELATED (PTHR31851:SF42)
AT2G23470	Protein root UVB sensitive 4;RUS4;ortholog	PROTEIN ROOT UVB SENSITIVE 4 (PTHR12770:SF29)
AT1G34750	Probable protein phosphatase 2C 10;At1g34750;ortholog	PROTEIN PHOSPHATASE 2C 10-RELATED (PTHR13832:SF723)	protein phosphatase(PC00195)
AT2G26070	Protein REVERSION-TO-ETHYLENE SENSITIVITY1;RTE1;ortholog	PROTEIN REVERSION-TO-ETHYLENE SENSITIVITY1 (PTHR20921:SF7)
AT3G31950	Nucleic acid-binding/zinc ion-binding protein;At3g31950;ortholog
AT5G17160	Aspartic/glutamic acid-rich protein;At5g17160;ortholog	ASPARTIC/GLUTAMIC ACID-RICH PROTEIN (PTHR33621:SF2)
AT4G04040	Pyrophosphate--fructose 6-phosphate 1-phosphotransferase subunit beta 2;PFP-BETA2;ortholog	PYROPHOSPHATE--FRUCTOSE 6-PHOSPHATE 1-PHOSPHOTRANSFERASE SUBUNIT BETA 2 (PTHR43650:SF16)	carbohydrate kinase(PC00065)
AT4G05250	Ubiquitin-like superfamily protein;At4g05250;ortholog	UBIQUITIN DOMAIN-CONTAINING PROTEIN 7SL RNA1-RELATED (PTHR10621:SF38)	damaged DNA-binding protein(PC00086)
AT3G48420	CBBY-like protein;CBBY;ortholog	CBBY-LIKE PROTEIN (PTHR42896:SF2)	phosphatase(PC00181)
AT2G07684	Uncharacterized protein;At2g07684;ortholog
AT3G29690	HXXXD-type acyl-transferase family protein;At3g29690;ortholog	AGMATINE COUMAROYLTRANSFERASE-RELATED (PTHR31625:SF36)
AT5G47980	BAHD acyltransferase At5g47980;BAHD1;ortholog	BAHD ACYLTRANSFERASE BIA1 (PTHR31623:SF47)
AT1G66560	Probable WRKY transcription factor 64;WRKY64;ortholog	WRKY TRANSCRIPTION FACTOR 63-RELATED (PTHR32096:SF87)
AT5G52060	BAG family molecular chaperone regulator 1;BAG1;ortholog	BAG FAMILY MOLECULAR CHAPERONE REGULATOR 1 (PTHR12329:SF11)
AT3G29080	Uncharacterized protein;At3g29080;ortholog
AT2G41390	Pollen Ole e 1 allergen and extensin family protein;At2g41390;ortholog	POLLEN OLE E 1 ALLERGEN AND EXTENSIN FAMILY PROTEIN (PTHR34458:SF11)
AT3G22590	Protein CDC73 homolog;CDC73;ortholog	PARAFIBROMIN (PTHR12466:SF8)
AT4G08810	AT4g08810/T32A17_120;AT4G08810.1;ortholog	OS07G0633600 PROTEIN (PTHR31469:SF4)
AT2G02130	Defensin-like protein 1;PDF2.3;ortholog	DEFENSIN-LIKE PROTEIN 1 (PTHR33147:SF72)
AT2G35610	Arabinosyltransferase XEG113;XEG113;ortholog	ARABINOSYLTRANSFERASE XEG113 (PTHR46936:SF1)
AT4G15393	Cytochrome P450, family 702, subfamily A, polypeptide 5;CYP702A5;ortholog	CYTOCHROME P450 FAMILY PROTEIN-RELATED (PTHR24286:SF230)	oxygenase(PC00177)
AT3G43682	Uncharacterized protein;At3g43682;ortholog
AT3G44570	Retrotransposon ORF-1 protein;At3g44570;ortholog
AT5G17560	Protein BOLA4, chloroplastic/mitochondrial;BOLA4;ortholog	PROTEIN BOLA4, CHLOROPLASTIC/MITOCHONDRIAL (PTHR46230:SF4)
AT2G37120	DNA-binding protein S1FA2;S1FA2;ortholog	DNA-BINDING PROTEIN S1FA1-RELATED (PTHR35298:SF9)
AT5G54420	Emb;CAB89038.1;ortholog	EMB	CAB89038.1 (PTHR31681:SF79)	Arabidopsis thaliana
AT5G20740	Pectinesterase inhibitor 3;PMEI3;ortholog	PECTINESTERASE INHIBITOR 3 (PTHR31080:SF110)
AT2G32130	At2g32130;At2g32130;ortholog	F28N24.3 PROTEIN (PTHR31161:SF7)
AT4G15280	UDP-glycosyltransferase 71B5;UGT71B5;ortholog	UDP-GLYCOSYLTRANSFERASE 71B5 (PTHR48049:SF61)
AT1G44160	HSP40/DnaJ peptide-binding protein;At1g44160;ortholog	HSP40/DNAJ PEPTIDE-BINDING PROTEIN (PTHR24078:SF545)
AT2G18490	C2H2-like zinc finger protein;At2g18490;ortholog	FI01119P (PTHR24396:SF19)	C2H2 zinc finger transcription factor(PC00248)
AT3G25500	Formin-like protein 1;FH1;ortholog	FORMIN-LIKE PROTEIN 1 (PTHR23213:SF276)
AT4G26140	Beta-galactosidase 12;BGAL12;ortholog	BETA-GALACTOSIDASE 12 (PTHR23421:SF63)	galactosidase(PC00104)
AT1G35890	NAC (No Apical Meristem) domain transcriptional regulator superfamily protein;At1g35890;ortholog
AT1G18773	Acyl thioesterase-like protein;At1g18773;ortholog	ACYL PROTEIN THIOESTERASE FAMILY (PTHR10655:SF17)
AT2G15910	CSL zinc finger domain-containing protein;At2g15910;ortholog	DPH3 HOMOLOG (PTHR21454:SF2)
AT1G36970	Transmembrane protein, putative (DUF1985);At1g36970;ortholog
AT2G12290	At2g12290;At2g12290;ortholog	E3 UBIQUITIN-PROTEIN LIGASE BOI (PTHR42647:SF35)
AT5G61780	Ribonuclease TUDOR 2;TSN2;ortholog	STAPHYLOCOCCAL NUCLEASE DOMAIN-CONTAINING PROTEIN 1 (PTHR12302:SF2)
AT1G62760	Pectinesterase inhibitor 10;PMEI10;ortholog	PECTINESTERASE INHIBITOR 10 (PTHR31080:SF118)
AT3G46700	UDP-glycosyltransferase 76E3;UGT76E3;ortholog	UDP-GLYCOSYLTRANSFERASE SUPERFAMILY PROTEIN-RELATED (PTHR11926:SF913)
AT3G43440	Protein TIFY 3A;TIFY3A;ortholog	PROTEIN TIFY 3A-RELATED (PTHR33077:SF61)
AT2G17920	Nucleic acid binding / zinc ion binding protein;At2g17920;ortholog	NUCLEIC ACID BINDING / ZINC ION BINDING PROTEIN-RELATED (PTHR31286:SF58)
AT5G35430	AT5g35440/MOK9_2;MOK9.1;ortholog	CCR4-NOT TRANSCRIPTION COMPLEX SUBUNIT 10 (PTHR12979:SF5)
AT2G01890	Purple acid phosphatase 8;PAP8;ortholog	PURPLE ACID PHOSPHATASE 8 (PTHR10161:SF49)
AT4G35410	AP-1 complex subunit sigma-2;AAP19-2;ortholog	AP-1 COMPLEX SUBUNIT SIGMA-2 (PTHR11753:SF49)	vesicle coat protein(PC00235)
AT2G39840	Serine/threonine-protein phosphatase PP1 isozyme 4;TOPP4;ortholog	SERINE/THREONINE-PROTEIN PHOSPHATASE-RELATED (PTHR11668:SF300)	protein phosphatase(PC00195)
AT3G45450	ClpC-like protein;F9K21.30;ortholog	CHAPERONE PROTEIN CLPC1, CHLOROPLASTIC-RELATED (PTHR43572:SF8)
AT1G61520	Photosystem I chlorophyll a/b-binding protein 3-1, chloroplastic;LHCA3;ortholog	PHOTOSYSTEM I CHLOROPHYLL A/B-BINDING PROTEIN 3-1, CHLOROPLASTIC (PTHR21649:SF14)
AT2G46720	3-ketoacyl-CoA synthase 13;HIC;ortholog	3-KETOACYL-COA SYNTHASE 13-RELATED (PTHR31561:SF76)
AT2G03070	Mediator of RNA polymerase II transcription subunit 8;MED8;ortholog	MEDIATOR OF RNA POLYMERASE II TRANSCRIPTION SUBUNIT 8 (PTHR35552:SF1)
AT2G38230	Pyridoxal 5'-phosphate synthase subunit PDX1.1;PDX11;ortholog	PYRIDOXAL 5'-PHOSPHATE SYNTHASE SUBUNIT PDX1.1 (PTHR31829:SF4)
AT1G25054	Probable UDP-3-O-acyl-N-acetylglucosamine deacetylase 5, mitochondrial;LPXC5;ortholog	UDP-3-O-ACYL-N-ACETYLGLUCOSAMINE DEACETYLASE 1, MITOCHONDRIAL-RELATED (PTHR33694:SF1)
AT1G37020	Cysteine proteinases superfamily protein;At1g37020;ortholog	CYSTEINE PROTEINASES SUPERFAMILY PROTEIN-RELATED (PTHR31470:SF44)
AT5G29050	Uncharacterized protein;At5g29050;ortholog
AT3G55850	Protein LONG AFTER FAR-RED 3;LAF3;ortholog	PROTEIN LONG AFTER FAR-RED 3 (PTHR22642:SF2)	hydrolase(PC00121)
AT5G19240	Uncharacterized GPI-anchored protein At5g19240;At5g19240;ortholog	BNAANNG08770D PROTEIN (PTHR33976:SF9)
AT5G57590	Bifunctional dethiobiotin synthetase/7,8-diamino-pelargonic acid aminotransferase, mitochondrial;BIO3-BIO1;ortholog	ADENOSYLMETHIONINE-8-AMINO-7-OXONONANOATE AMINOTRANSFERASE (PTHR42684:SF3)	transaminase(PC00216)
AT3G52430	Lipase-like PAD4;PAD4;ortholog	LIPASE-LIKE PAD4 (PTHR47413:SF2)
AT1G12730	GPI transamidase subunit PIG-U;At1g12730;ortholog	PHOSPHATIDYLINOSITOL GLYCAN ANCHOR BIOSYNTHESIS CLASS U PROTEIN (PTHR13121:SF0)
AT1G47640	At1g47640/F16N3_6;At1g47640;ortholog	TRANSMEMBRANE PROTEIN 147 (PTHR12869:SF0)
AT4G09580	Uncharacterized membrane protein At4g09580;At4g09580;ortholog	EXPRESSED PROTEIN (PTHR43220:SF3)
AT2G02120	Defensin-like protein 4;PDF2.1;ortholog	DEFENSIN-LIKE PROTEIN 2-RELATED (PTHR33147:SF78)
AT2G15370	Probable fucosyltransferase 5;FUT5;ortholog	FUCOSYLTRANSFERASE 10-RELATED (PTHR31889:SF45)
AT4G11300	At4g11300;At4g11300;ortholog	SUBFAMILY NOT NAMED (PTHR31509:SF76)
AT1G35860	Translocon outer membrane complex 75-I;TOC75-I;ortholog	PROTEIN TOC75-3, CHLOROPLASTIC-RELATED (PTHR12815:SF42)
AT4G17000	Neurofilament heavy protein;dl4530c;ortholog	NEUROFILAMENT HEAVY PROTEIN (PTHR37241:SF1)
AT3G56660	bZIP transcription factor 49;BZIP49;ortholog	BASIC-LEUCINE ZIPPER TRANSCRIPTION FACTOR F-RELATED (PTHR47416:SF3)
AT3G54670	Structural maintenance of chromosomes protein 1;SMC1;ortholog	STRUCTURAL MAINTENANCE OF CHROMOSOMES PROTEIN (PTHR18937:SF12)
AT1G35470	Ran-binding protein M homolog;RANBPM;ortholog	RAN-BINDING PROTEIN M HOMOLOG (PTHR12864:SF49)	scaffold/adaptor protein(PC00226)
AT5G27490	Protein YIPF;At5g27490;ortholog	PROTEIN YIPF (PTHR12822:SF2)
AT3G56570	N-lysine methyltransferase;At3g56570;ortholog	RIBOSOMAL LYSINE N-METHYLTRANSFERASE 3 (PTHR13271:SF34)
AT5G47810	ATP-dependent 6-phosphofructokinase 2;PFK2;ortholog	ATP-DEPENDENT 6-PHOSPHOFRUCTOKINASE 2 (PTHR45770:SF9)
AT1G53580	Persulfide dioxygenase ETHE1 homolog, mitochondrial;GLY3;ortholog	PERSULFIDE DIOXYGENASE ETHE1, MITOCHONDRIAL (PTHR43084:SF1)	oxygenase(PC00177)
AT5G47250	Probable disease resistance protein At5g47250;At5g47250;ortholog	DISEASE RESISTANCE PROTEIN RFL1-RELATED (PTHR23155:SF896)	antimicrobial response protein(PC00051)
AT5G01330	Pyruvate decarboxylase 3;PDC3;ortholog	PYRUVATE DECARBOXYLASE 3-RELATED (PTHR43452:SF18)	decarboxylase(PC00089)
AT2G05580	Glycine-rich protein family;At2g05580;ortholog
AT4G11060	Single-stranded DNA-binding protein, mitochondrial;At4g11060;ortholog	SINGLE-STRANDED DNA-BINDING PROTEIN, MITOCHONDRIAL (PTHR10302:SF13)	DNA binding protein(PC00009)
AT2G07721	Uncharacterized protein At2g07721;At2g07721;ortholog
AT1G45145	Thioredoxin H5;TRX5;ortholog	THIOREDOXIN H5 (PTHR10438:SF400)
AT1G29640	At1g29640;At1g29640;ortholog	BNAA09G26720D PROTEIN (PTHR33083:SF72)
AT2G07000	Uncharacterized protein At2g07000;At2g07000;ortholog
AT1G75990	26S proteasome non-ATPase regulatory subunit 3 homolog B;RPN3B;ortholog	26S PROTEASOME NON-ATPASE REGULATORY SUBUNIT 3 (PTHR10758:SF2)	protease(PC00190)
AT1G36230	Uncharacterized protein F15C21.12;At1g36230;ortholog
AT5G27150	Sodium/hydrogen exchanger 1;NHX1;ortholog	SODIUM/HYDROGEN EXCHANGER 1 (PTHR10110:SF163)	secondary carrier transporter(PC00258)
AT3G45200	Uncharacterized protein T14D3.140;T14D3.140;ortholog	F13O11.17 PROTEIN (PTHR33527:SF18)
AT1G29490	Auxin-responsive protein SAUR68;SAUR68;ortholog	AUXIN-RESPONSIVE PROTEIN SAUR61-RELATED (PTHR31175:SF43)
AT3G55860	Uncharacterized protein;At3g55860;ortholog	SPINDLE AND KINETOCHORE-ASSOCIATED PROTEIN 1 (PTHR28573:SF1)
AT5G25610	BURP domain protein RD22;RD22;ortholog	BURP DOMAIN PROTEIN RD22 (PTHR31236:SF2)
AT5G37630	ARM repeat superfamily protein;EMB2656;ortholog	CONDENSIN COMPLEX SUBUNIT 3 (PTHR14418:SF5)
AT2G22590	UDP-glycosyltransferase 91A1;UGT91A1;ortholog	UDP-GLYCOSYLTRANSFERASE 91A1 (PTHR48043:SF38)
AT3G16920	Chitinase-like protein 2;CTL2;ortholog	CHITINASE-LIKE PROTEIN 2 (PTHR22595:SF96)
AT5G19250	Uncharacterized GPI-anchored protein At5g19250;At5g19250;ortholog	BNAANNG08770D PROTEIN (PTHR33976:SF9)
AT5G13210	AT5g13210/T31B5_30;At5g13210;ortholog	OS06G0652100 PROTEIN (PTHR31373:SF17)
AT5G03100	F-box protein At5g03100;At5g03100;ortholog	BNAC05G35080D PROTEIN (PTHR32153:SF12)
AT5G06630	Proline-rich extensin-like family protein;At5g06630;ortholog	EXTENSIN-2-RELATED (PTHR36586:SF16)	extracellular matrix structural protein(PC00103)
AT2G39705	DVL11;DVL11;ortholog	DVL11-RELATED (PTHR33102:SF37)
AT2G17260	Glutamate receptor 3.1;GLR3.1;ortholog	GLUTAMATE RECEPTOR 3.1 (PTHR18966:SF502)
AT1G50200	Alanine--tRNA ligase;ALATS;ortholog	ALANINE--TRNA LIGASE, CYTOPLASMIC (PTHR11777:SF34)	aminoacyl-tRNA synthetase(PC00047)
AT5G27495	Defensin-like protein 113;At5g27495;ortholog
AT1G33590	Leucine-rich repeat (LRR) family protein;At1g33590;ortholog	LEUCINE-RICH REPEAT (LRR) FAMILY PROTEIN (PTHR27004:SF335)
AT3G26110	Anther-specific protein agp1-like protein;At3g26110;ortholog
AT4G33320	Myosin-4 protein (DUF641);At4g33320;ortholog	MYOSIN-4 PROTEIN (DUF641)-RELATED (PTHR31161:SF2)
AT4G20150	Excitatory amino acid transporter;At4g20150;ortholog	EXCITATORY AMINO ACID TRANSPORTER (PTHR36052:SF1)
AT1G40083	Uncharacterized protein;At1g40083;ortholog
AT3G28600	AAA-ATPase At3g28600;At3g28600;ortholog	BNAANNG18740D PROTEIN (PTHR23070:SF111)
AT4G11930	Uncharacterized protein AT4g11930;At4g11930;ortholog	PROTEIN ADMETOS (PTHR45496:SF13)
AT2G28120	At2g28120/F24D13.9;OTU1;ortholog	PROTEIN NUCLEAR FUSION DEFECTIVE 4 (PTHR21576:SF29)
AT4G20670	Cysteine-rich repeat secretory protein 41;CRRSP41;ortholog	CYSTEINE-RICH REPEAT SECRETORY PROTEIN 26-RELATED (PTHR32411:SF50)
AT4G09210	Transmembrane protein;At4g09210;ortholog
AT1G02860	E3 ubiquitin-protein ligase BAH1;BAH1;ortholog	E3 UBIQUITIN-PROTEIN LIGASE BAH1 (PTHR46764:SF1)
AT2G18920	Uncharacterized protein At2g18920;At2g18920;ortholog
AT2G07727	Cytochrome b;MT-CYB;ortholog	CYTOCHROME B (PTHR19271:SF16)
AT3G61510	1-aminocyclopropane-1-carboxylate synthase-like protein 1;ACS1;ortholog	1-AMINOCYCLOPROPANE-1-CARBOXYLATE SYNTHASE-LIKE PROTEIN 1 (PTHR43795:SF40)	transaminase(PC00216)
AT2G14060	S-adenosyl-L-methionine-dependent methyltransferases superfamily protein;At2g14060;ortholog	S-ADENOSYL-L-METHIONINE-DEPENDENT METHYLTRANSFERASES SUPERFAMILY PROTEIN (PTHR31009:SF71)
AT5G55640	At5g55640;MDF20.8;ortholog	BNAA10G09820D PROTEIN (PTHR36075:SF1)
AT4G03830	Uncharacterized protein AT4g03830;At4g03830;ortholog	BNACNNG04280D PROTEIN (PTHR31099:SF21)
AT1G35410	Uncharacterized protein F12A4.5;At1g35410;ortholog
AT2G26620	Pectin lyase-like superfamily protein;At2g26620;ortholog	GLYCOSIDE HYDROLASE FAMILY 28 PROTEIN-RELATED (PTHR31375:SF10)
AT3G16570	Rapid alkalinization factor 23;RALF23;ortholog	RAPID ALKALINIZATION FACTOR 23 (PTHR33136:SF62)
AT3G28790	Transmembrane protein, putative (DUF1216);At3g28790;ortholog	PROTEIN, PUTATIVE (DUF1216)-RELATED (PTHR31607:SF19)
AT1G70020	F20P5.24 protein;At1g70020;ortholog	F20P5.24 PROTEIN-RELATED (PTHR31125:SF7)
AT3G48410	Alpha/beta-Hydrolases superfamily protein;At3g48410;ortholog	ALPHA/BETA-HYDROLASES SUPERFAMILY PROTEIN (PTHR45763:SF39)
AT2G07360	SH3 domain-containing protein;At2g07360;ortholog	SH3 DOMAIN-CONTAINING PROTEIN (PTHR48151:SF1)
AT3G11290	Myb/SANT-like DNA-binding domain protein;At3g11290;ortholog	MYB/SANT-LIKE DNA-BINDING DOMAIN PROTEIN (PTHR47584:SF14)
AT5G61430	NAC domain-containing protein 100;NAC100;ortholog	NAC DOMAIN-CONTAINING PROTEIN 100 (PTHR31744:SF104)
AT3G16960	Plant self-incompatibility protein S1 family protein;At3g16960;ortholog	PLANT SELF-INCOMPATIBILITY PROTEIN S1 FAMILY-RELATED (PTHR31232:SF89)
AT2G13800	Somatic embryogenesis receptor kinase 5;SERK5;ortholog	SOMATIC EMBRYOGENESIS RECEPTOR KINASE 4-RELATED (PTHR47988:SF38)
AT3G29033	Glycine-rich protein;At3g29033;ortholog
AT2G18915	Adagio protein 2;ADO2;ortholog	ADAGIO PROTEIN 2 (PTHR46175:SF6)
AT5G01180	Protein NRT1/ PTR FAMILY 8.2;NPF8.2;ortholog	SOLUTE CARRIER FAMILY 15 MEMBER 4 (PTHR11654:SF509)	transporter(PC00227)
AT5G45620	26S proteasome non-ATPase regulatory subunit 13 homolog A;RPN9A;ortholog	26S PROTEASOME NON-ATPASE REGULATORY SUBUNIT 13 (PTHR10539:SF0)	protease(PC00190)
AT1G14790	RNA-dependent RNA polymerase 1;RDR1;ortholog	RNA-DEPENDENT RNA POLYMERASE FAMILY (PTHR23079:SF1)	RNA binding protein(PC00031)
AT1G53590	C2 domain-containing protein At1g53590;NTMC2T6.1;ortholog	C2 DOMAIN-CONTAINING PROTEIN-LIKE (PTHR47042:SF4)
AT2G11810	Monogalactosyldiacylglycerol synthase 3, chloroplastic;MGD3;ortholog	MONOGALACTOSYLDIACYLGLYCEROL SYNTHASE 3, CHLOROPLASTIC (PTHR43025:SF6)	glycosyltransferase(PC00111)
AT1G18760	At1g18760;At1g18760;ortholog	F6A14.12 PROTEIN-RELATED (PTHR15710:SF120)
AT5G38550	Jacalin-related lectin 44;JAL44;ortholog	JACALIN-RELATED LECTIN 13-RELATED (PTHR47293:SF11)
AT5G02030	BEL1-like homeodomain protein 9;BLH9;ortholog	BEL1-LIKE HOMEODOMAIN PROTEIN 9 (PTHR11850:SF82)	homeodomain transcription factor(PC00119)
AT1G12100	Bifunctional inhibitor/lipid-transfer protein/seed storage 2S albumin superfamily protein;At1g12100;ortholog	BIFUNCTIONAL INHIBITOR/LIPID-TRANSFER PROTEIN/SEED STORAGE 2S ALBUMIN SUPERFAMILY PROTEIN (PTHR31731:SF8)
AT1G05440	C-8 sterol isomerase;At1g05440;ortholog	SIGMA NON-OPIOID INTRACELLULAR RECEPTOR 1 (PTHR10868:SF1)
AT1G47380	Probable protein phosphatase 2C 12;At1g47380;ortholog	PROTEIN PHOSPHATASE 1K, MITOCHONDRIAL (PTHR47992:SF136)
AT5G36120	Protein COFACTOR ASSEMBLY OF COMPLEX C SUBUNIT B CCB3, chloroplastic;CCB3;ortholog	PROTEIN COFACTOR ASSEMBLY OF COMPLEX C SUBUNIT B CCB3, CHLOROPLASTIC (PTHR33219:SF11)
AT1G56420	Antigenic heat-stable protein;At1g56420;ortholog	ANTIGENIC HEAT-STABLE PROTEIN (PTHR34356:SF1)
AT4G09260	Transmembrane protein;At4g09260;ortholog
AT4G10060	Non-lysosomal glucosylceramidase;At4g10060;ortholog	NON-LYSOSOMAL GLUCOSYLCERAMIDASE (PTHR12654:SF29)
AT5G13360	Auxin-responsive GH3 family protein;At5g13360;ortholog	AUXIN-RESPONSIVE GH3 FAMILY PROTEIN-RELATED (PTHR31901:SF51)
AT1G32337	Uncharacterized protein;At1g32337;ortholog	F-BOX ASSOCIATED UBIQUITINATION EFFECTOR FAMILY PROTEIN-RELATED (PTHR31714:SF10)
AT2G41560	Calcium-transporting ATPase 4, plasma membrane-type;ACA4;ortholog	CALCIUM-TRANSPORTING ATPASE 4, PLASMA MEMBRANE-TYPE (PTHR24093:SF438)	primary active transporter(PC00068)
AT1G26250	Proline-rich extensin-like family protein;At1g26250;ortholog	EXTENSIN-LIKE PROTEIN-RELATED (PTHR36586:SF19)	extracellular matrix structural protein(PC00103)
AT5G40040	60S acidic ribosomal protein P2-5;RPP2E;ortholog	60S ACIDIC RIBOSOMAL PROTEIN P2-3-RELATED (PTHR21141:SF93)
AT3G46570	Glucosidase-like protein;F12A12.90;ortholog	GLUCOSIDASE-LIKE PROTEIN (PTHR32227:SF359)
AT5G35810	Ankyrin repeat family protein;MIK22.12;ortholog	ANKYRIN REPEAT FAMILY PROTEIN (PTHR24177:SF286)	scaffold/adaptor protein(PC00226)
AT5G49070	Probable 3-ketoacyl-CoA synthase 21;KCS21;ortholog	3-KETOACYL-COA SYNTHASE 21-RELATED (PTHR31561:SF6)
AT3G25470	Bacterial hemolysin-like protein;At3g25470;ortholog	BACTERIAL HEMOLYSIN-LIKE PROTEIN (PTHR32319:SF0)
AT4G34080	Myosin-4 protein (DUF641);At4g34080;ortholog	MYOSIN-4 PROTEIN (DUF641)-RELATED (PTHR31161:SF2)
AT2G07340	At2g07350/T13E11.12;PFD1;ortholog	PREFOLDIN SUBUNIT 1 (PTHR20903:SF0)	chaperone(PC00072)
AT5G45930	Magnesium-chelatase subunit ChlI-2, chloroplastic;CHLI2;ortholog	MAGNESIUM-CHELATASE SUBUNIT CHLI-2, CHLOROPLASTIC (PTHR32039:SF9)	ligase(PC00142)
AT2G06555	Uncharacterized protein;At2g06555;ortholog
AT5G37920	Similarity to unknown protein;At5g37920;ortholog	F12P19.17 PROTEIN-RELATED (PTHR31861:SF16)
AT1G49790	F-box associated ubiquitination effector family protein;At1g49790;ortholog	F-BOX ASSOCIATED UBIQUITINATION EFFECTOR FAMILY PROTEIN (PTHR31945:SF92)
AT4G06599	Ubiquitin-like domain-containing CTD phosphatase;At4g06599;ortholog	UBIQUITIN-LIKE DOMAIN-CONTAINING CTD PHOSPHATASE 1 (PTHR32054:SF0)
AT1G43245	Protein SET DOMAIN GROUP 41;SDG41;ortholog	PROTEIN SET DOMAIN GROUP 41 (PTHR47780:SF1)
AT2G25110	Stromal cell-derived factor 2-like protein;SDF2;ortholog	STROMAL CELL-DERIVED FACTOR 2-LIKE PROTEIN (PTHR46809:SF2)
AT2G05350	Uncharacterized protein At2g05350;At2g05350;ortholog
AT2G32020	Acyl-CoA N-acyltransferases (NAT) superfamily protein;At2g32020;ortholog	ACYL-COA N-ACYLTRANSFERASES (NAT) SUPERFAMILY PROTEIN (PTHR46067:SF17)
AT1G49010	At1g49010;At1g49010;ortholog	TRANSCRIPTION FACTOR MYBS1 (PTHR44191:SF2)
AT2G24330	Uncharacterized protein At2g24330;At2g24330;ortholog	BNAA04G14280D PROTEIN (PTHR22166:SF33)
AT5G02330	Cysteine/Histidine-rich C1 domain family protein;At5g02330;ortholog	CHP-RICH ZINC FINGER PROTEIN-RELATED (PTHR32410:SF153)
AT1G56460	HIT zinc finger and PAPA-1-like domain-containing protein;At1g56460;ortholog	HIT ZINC FINGER AND PAPA-1-LIKE DOMAIN-CONTAINING PROTEIN (PTHR21561:SF14)
AT5G28060	40S ribosomal protein S24-2;RPS24B;ortholog	40S RIBOSOMAL PROTEIN S24 (PTHR10496:SF0)	ribosomal protein(PC00202)
AT1G34792	Plant thionin family protein;At1g34792;ortholog	GB	AAF16529.1-RELATED (PTHR31710:SF38)	Arabidopsis thaliana
AT5G28730	Nuclease;At5g28730;ortholog
AT1G49850	Probable E3 ubiquitin-protein ligase RHY1A;RHY1A;ortholog	E3 UBIQUITIN-PROTEIN LIGASE RHY1A-RELATED (PTHR45931:SF10)
AT4G08028	Putative defensin-like protein 102;At4g08028;ortholog
AT2G16485	Zinc finger CCCH domain-containing protein 19;NERD;ortholog	ZINC FINGER CCCH DOMAIN-CONTAINING PROTEIN 19 (PTHR13115:SF14)
AT3G25165	Protein RALF-like 25;RALFL25;ortholog	PROTEIN RALF-LIKE 10-RELATED (PTHR34270:SF5)
AT3G22870	Putative F-box/kelch-repeat protein At3g22870;At3g22870;ortholog	F-BOX ASSOCIATED UBIQUITINATION EFFECTOR FAMILY PROTEIN (PTHR47993:SF37)
AT3G62470	Pentatricopeptide repeat-containing protein At3g62470, mitochondrial;At3g62470;ortholog	OS05G0355200 PROTEIN (PTHR47942:SF48)
AT4G13570	Histone H2A.8;At4g13570;ortholog	HISTONE H2A.8 (PTHR23430:SF259)	histone(PC00118)
AT3G47910	Ubiquitin carboxyl-terminal hydrolase-related protein;At3g47910;ortholog	ECHINUS SPLICE FORM 3 (PTHR22975:SF9)	cysteine protease(PC00081)
AT3G42786	Uncharacterized protein;At3g42786;ortholog
AT2G32530	Cellulose synthase-like protein B3;CSLB3;ortholog	CELLULOSE SYNTHASE-LIKE PROTEIN B1-RELATED (PTHR13301:SF53)
AT5G45030	AT5G45030 protein;At5g45030;ortholog	EXPRESSED PROTEIN (PTHR31521:SF2)
AT4G10840	Protein KINESIN LIGHT CHAIN-RELATED 1;KLCR1;ortholog	PROTEIN KINESIN LIGHT CHAIN-RELATED 1 (PTHR46284:SF2)
AT2G15530	E3 ubiquitin-protein ligase MBR1;MBR1;ortholog	E3 UBIQUITIN-PROTEIN LIGASE RNF165 (PTHR22937:SF65)	ubiquitin-protein ligase(PC00234)
AT1G36030	F-box family protein;At1g36030;ortholog	F-BOX FAMILY PROTEIN-RELATED (PTHR33784:SF25)
AT4G20480	Putative endonuclease or glycosyl hydrolase;At4g20480;ortholog	ENDONUCLEASE/GLYCOSYL HYDROLASE-RELATED (PTHR14379:SF19)	RNA binding protein(PC00031)
AT3G29635	Anthocyanin acyltransferase-like protein;At3g29635;ortholog	ANTHOCYANIN ACYLTRANSFERASE-LIKE PROTEIN (PTHR31625:SF45)
AT4G23070	RHOMBOID-like protein 7;RBL7;ortholog	RHOMBOID-LIKE PROTEIN 7 (PTHR22936:SF94)
AT3G52420	Outer envelope membrane protein 7;OEP7;ortholog	OUTER ENVELOPE MEMBRANE PROTEIN 7 (PTHR33982:SF5)
AT1G33470	RNA-binding (RRM/RBD/RNP motifs) family protein;At1g33470;ortholog	RNA-BINDING (RRM/RBD/RNP MOTIFS) FAMILY PROTEIN (PTHR11176:SF27)	RNA binding protein(PC00031)
AT1G35035	Plant thionin family protein;At1g35035;ortholog	GB	AAF16529.1-RELATED (PTHR31710:SF38)	Arabidopsis thaliana
AT5G27710	At5g27710;At5g27710;ortholog	BNAA09G03860D PROTEIN (PTHR35759:SF1)
AT2G07675	Ribosomal protein S12, mitochondrial;RPS12;ortholog	MITOCHONDRIAL RIBOSOMAL PROTEIN, SMALL (PTHR11652:SF1)	ribosomal protein(PC00202)
AT3G29750	Eukaryotic aspartyl protease family protein;At3g29750;ortholog
AT5G09730	Beta-D-xylosidase 3;BXL3;ortholog	BETA-D-XYLOSIDASE 3 (PTHR42721:SF20)	glucosidase(PC00108)
AT2G38995	O-acyltransferase (WSD1-like) family protein;At2g38995;ortholog	O-ACYLTRANSFERASE (WSD1-LIKE) FAMILY PROTEIN (PTHR31650:SF46)
AT5G32440	Ubiquitin system component Cue protein;At5g32440;ortholog	UBIQUITIN SYSTEM COMPONENT CUE PROTEIN (PTHR31245:SF1)
AT5G43620	Polyadenylation and cleavage factor homolog 5;PCFS5;ortholog	POLYADENYLATION AND CLEAVAGE FACTOR HOMOLOG 1-RELATED (PTHR15921:SF11)	RNA processing factor(PC00147)
AT1G19480	At1g19480;At1g19480;ortholog	BNAC05G15000D PROTEIN (PTHR43003:SF7)	DNA glycosylase(PC00010)
AT3G16940	Calmodulin-binding transcription activator 6;CAMTA6;ortholog	CALMODULIN-BINDING TRANSCRIPTION ACTIVATOR 6 (PTHR23335:SF3)	DNA-binding transcription factor(PC00218)
AT3G43432	Uncharacterized protein;At3g43432;ortholog
AT1G46768	Ethylene-responsive transcription factor RAP2-1;RAP2-1;ortholog	ETHYLENE-RESPONSIVE TRANSCRIPTION FACTOR RAP2-1-RELATED (PTHR31729:SF2)
AT4G19510	Disease resistance protein RPP2B;RPP2B;ortholog	DISEASE RESISTANCE PROTEIN RPP2B (PTHR11017:SF293)
AT3G03970	Protein SINE2;SINE2;ortholog	PROTEIN SINE2 (PTHR12794:SF4)	RNA splicing factor(PC00148)
AT3G25480	Rhodanese-like domain-containing protein 4A, chloroplastic;STR4A;ortholog	RHODANESE-LIKE DOMAIN-CONTAINING PROTEIN 4A, CHLOROPLASTIC (PTHR47377:SF3)
AT5G01190	Laccase-10;LAC10;ortholog	LACCASE-10 (PTHR11709:SF289)	oxidase(PC00175)
AT2G07830	Uncharacterized protein;At2g07830;ortholog
AT5G44400	Berberine bridge enzyme-like 26;At5g44400;ortholog	BERBERINE BRIDGE ENZYME-LIKE 26 (PTHR32448:SF35)
AT3G26115	D-cysteine desulfhydrase 2, mitochondrial;At3g26115;ortholog	D-CYSTEINE DESULFHYDRASE 2, MITOCHONDRIAL (PTHR43780:SF7)
AT4G05180	Oxygen-evolving enhancer protein 3-2, chloroplastic;PSBQ2;ortholog	OXYGEN-EVOLVING ENHANCER PROTEIN 3-2, CHLOROPLASTIC (PTHR33399:SF7)
AT1G49360	F-box protein At1g49360;At1g49360;ortholog	BNACNNG76600D PROTEIN (PTHR33127:SF48)
AT5G24155	At5g24155;At5g24155;ortholog
AT5G37820	Probable aquaporin NIP4-2;NIP4-2;ortholog	AQUAPORIN NIP4-2-RELATED (PTHR45724:SF29)
AT1G60220	Ubiquitin-like-specific protease 1D;ULP1D;ortholog	UBIQUITIN-LIKE PROTEASE 4 (PTHR46915:SF2)
AT5G35732	Uncharacterized protein;At5g35732;ortholog
AT3G54720	Probable glutamate carboxypeptidase AMP1;AMP1;ortholog	GLUTAMATE CARBOXYPEPTIDASE 2 HOMOLOG (PTHR10404:SF46)	metalloprotease(PC00153)
AT2G04041	ECA1 gametogenesis family protein (DUF784);At2g04041;ortholog	DOWNREGULATED IN DIF1 18-RELATED (PTHR31207:SF23)
AT4G33310	At4g33310;At4g33310;ortholog
AT1G34860	Plant thionin family protein;At1g34860;ortholog	GB	AAF16529.1-RELATED (PTHR31710:SF38)	Arabidopsis thaliana
AT4G08700	Probable purine permease 13;PUP13;ortholog	PURINE PERMEASE 12-RELATED (PTHR31376:SF58)
AT4G02150	Importin subunit alpha-3;IMPA3;ortholog	IMPORTIN SUBUNIT ALPHA-3 (PTHR23316:SF69)	transporter(PC00227)
AT1G43650	WAT1-related protein At1g43650;At1g43650;ortholog	WAT1-RELATED PROTEIN (PTHR31218:SF15)
AT1G23440	Peptidase C15, pyroglutamyl peptidase I-like protein;At1g23430;ortholog	RE07960P (PTHR23402:SF1)	cysteine protease(PC00081)
AT2G39190	Protein kinase superfamily protein;ATATH8;ortholog	PROTEIN KINASE SUPERFAMILY PROTEIN (PTHR10566:SF123)
AT1G20405	Uncharacterized protein;At1g20405;ortholog
AT2G22570	Nicotinamidase 1;NIC1;ortholog	NICOTINAMIDASE 1 (PTHR47297:SF2)
AT2G15110	Uncharacterized protein;At2g15110;ortholog	BNACNNG04280D PROTEIN (PTHR31099:SF21)
AT2G17720	Prolyl 4-hydroxylase 5;P4H5;ortholog	PROLYL 4-HYDROXYLASE 5 (PTHR10869:SF193)
AT2G15710	TRAF-like family protein;At2g15710;ortholog	TRAF FAMILY PROTEIN-RELATED (PTHR46162:SF5)
AT1G23320	Tryptophan aminotransferase-related protein 1;TAR1;ortholog	TRYPTOPHAN AMINOTRANSFERASE-RELATED PROTEIN 1 (PTHR43795:SF52)	transaminase(PC00216)
AT3G33494	Uncharacterized protein;At3g33494;ortholog
AT3G26500	Plant intracellular Ras-group-related LRR protein 2;PIRL2;ortholog	PLANT INTRACELLULAR RAS-GROUP-RELATED LRR PROTEIN 2 (PTHR45752:SF61)	scaffold/adaptor protein(PC00226)
AT3G60570	Expansin-B5;EXPB5;ortholog	EXPANSIN-B5 (PTHR31692:SF77)
AT3G24600	Late embryogenesis abundant protein, group 2;At3g24600;ortholog	LATE EMBRYOGENESIS ABUNDANT PROTEIN, GROUP 2 (PTHR31852:SF223)
AT4G05190	Kinesin-like protein KIN-14D;KIN14D;ortholog	KINESIN-LIKE PROTEIN KIN-14C-RELATED (PTHR24115:SF917)	microtubule binding motor protein(PC00156)
AT3G48510	At3g48510;T8P19.20;ortholog	BNAC03G75280D PROTEIN (PTHR33595:SF13)
AT5G03090	Mto 1 responding down protein;At5g03090;ortholog
AT5G50175	Transmembrane protein;At5g50175;ortholog	TRANSMEMBRANE PROTEIN (PTHR34656:SF2)
AT2G35130	Pentatricopeptide repeat-containing protein At2g35130;At2g35130;ortholog	PENTATRICOPEPTIDE REPEAT-CONTAINING PROTEIN (PTHR47942:SF47)
AT2G39180	Serine/threonine-protein kinase-like protein CCR2;CCR2;ortholog	SERINE/THREONINE-PROTEIN KINASE-LIKE PROTEIN CCR2 (PTHR47989:SF18)
AT1G22530	Patellin-2;PATL2;ortholog	PATELLIN-2 (PTHR45932:SF21)
AT5G43110	Pumilio homolog 14;APUM14;ortholog	PUMILIO HOMOLOG 14-RELATED (PTHR12537:SF159)	RNA binding protein(PC00031)
AT5G37620	CHP-rich zinc finger protein-like;At5g37620;ortholog	CHP-RICH ZINC FINGER PROTEIN-LIKE-RELATED (PTHR32410:SF162)
AT5G03150	Zinc finger protein JACKDAW;JKD;ortholog	ZINC FINGER PROTEIN JACKDAW (PTHR10593:SF128)
AT3G28918	Uncharacterized protein;At3g28918;ortholog
AT3G03980	NADPH-dependent aldehyde reductase-like protein, chloroplastic;At3g03980;ortholog	NADPH-DEPENDENT ALDEHYDE REDUCTASE-LIKE PROTEIN, CHLOROPLASTIC (PTHR48107:SF7)
AT1G02220	NAC domain-containing protein 3;NAC003;ortholog	NAC DOMAIN-CONTAINING PROTEIN 3-RELATED (PTHR31989:SF292)
AT2G24980	Proline-rich extensin-like family protein;EXT6;ortholog	EXTENSIN-2-RELATED (PTHR36586:SF16)	extracellular matrix structural protein(PC00103)
AT1G17270	O-fucosyltransferase 5;OFUT5;ortholog	O-FUCOSYLTRANSFERASE 5 (PTHR13398:SF6)	glycosyltransferase(PC00111)
AT2G07722	Uncharacterized mitochondrial protein AtMg00170/AtMg00620;At2g07722;ortholog
AT2G15980	Pentatricopeptide repeat-containing protein At2g15980;At2g15980;ortholog	PPR CONTAINING PLANT-LIKE PROTEIN (PTHR47942:SF14)
AT5G28500	Rubisco accumulation factor 1.1, chloroplastic;RAF1.1;ortholog	RUBISCO ACCUMULATION FACTOR 1.1, CHLOROPLASTIC (PTHR35299:SF4)
AT5G25430	Probable boron transporter 6;BOR6;ortholog	BORON TRANSPORTER 6-RELATED (PTHR11453:SF98)	secondary carrier transporter(PC00258)
AT3G46350	LRR receptor-like Serine/Threonine-kinase;At3g46350;ortholog	LRR RECEPTOR-LIKE SERINE/THREONINE-KINASE-RELATED (PTHR45631:SF45)
AT1G27820	Putative CCR4-associated factor 1 homolog 3;CAF1-3;ortholog	CCR4-ASSOCIATED FACTOR 1 HOMOLOG 3-RELATED (PTHR10797:SF57)	mRNA polyadenylation factor(PC00146)
AT4G34070	Calcium-binding EF-hand family protein;At4g34070;ortholog	CALCIUM-BINDING EF-HAND FAMILY PROTEIN-RELATED (PTHR23354:SF95)
AT4G05130	Equilibrative nucleotide transporter 4;ENT4;ortholog	EQUILIBRATIVE NUCLEOTIDE TRANSPORTER 4 (PTHR10332:SF67)	transporter(PC00227)
AT3G29020	Myb domain protein 110;MYB110;ortholog	MYB DOMAIN PROTEIN 110 (PTHR45614:SF136)
AT1G08110	Lactoylglutathione lyase;At1g08110;ortholog	LACTOYLGLUTATHIONE LYASE (PTHR10374:SF30)
AT3G46580	Methyl-CpG-binding domain-containing protein 5;MBD5;ortholog	METHYL-CPG-BINDING DOMAIN-CONTAINING PROTEIN 5 (PTHR12396:SF40)
AT2G07787	Uncharacterized protein;At2g07787;ortholog
AT5G41430	RING/U-box superfamily protein;MYC6.13;ortholog	RING/U-BOX SUPERFAMILY PROTEIN (PTHR22765:SF324)
AT2G20110	Protein tesmin/TSO1-like CXC 6;TCX6;ortholog	PROTEIN LIN-54 HOMOLOG (PTHR12446:SF34)
AT1G34400	Uncharacterized protein;At1g34400;ortholog
AT1G47265	Uncharacterized protein;At1g47265;ortholog
AT2G26640	3-ketoacyl-CoA synthase 11;KCS11;ortholog	3-KETOACYL-COA SYNTHASE 11 (PTHR31561:SF103)
AT3G09120	Uncharacterized protein;At3g09120;ortholog
AT3G50240	Kinesin-like protein KIN-4B;KIN4B;ortholog	KINESIN-LIKE PROTEIN KIN-4B (PTHR47969:SF3)
AT5G25200	Ta11-like non-LTR retrotransposon;At5g25200;ortholog	NUCLEIC ACID BINDING / ZINC ION BINDING PROTEIN-RELATED (PTHR31286:SF58)
AT2G07825	Uncharacterized protein;At2g07825;ortholog
AT1G66780	Protein DETOXIFICATION 8;DTX8;ortholog	PROTEIN DETOXIFICATION 7-RELATED (PTHR11206:SF414)	transporter(PC00227)
AT5G47230	Ethylene-responsive transcription factor 5;ERF5;ortholog	ETHYLENE-RESPONSIVE TRANSCRIPTION FACTOR 5 (PTHR31677:SF79)
AT3G45930	Histone H4;At5g59970;ortholog	HISTONE H4 (PTHR10484:SF183)	histone(PC00118)
AT1G60200	Splicing factor PWI domain-containing protein / RNA recognition motif (RRM)-containing protein;At1g60200;ortholog	SPLICING FACTOR PWI DOMAIN-CONTAINING PROTEIN / RNA RECOGNITION MOTIF (RRM)-CONTAINING PROTEIN (PTHR47334:SF2)
AT2G15345	At2g15345;At2g15345;ortholog	PLANT INVERTASE/PECTIN METHYLESTERASE INHIBITOR SUPERFAMILY PROTEIN (PTHR31080:SF97)
AT3G29160	SNF1-related protein kinase catalytic subunit alpha KIN11;KIN11;ortholog	SNF1-RELATED PROTEIN KINASE CATALYTIC SUBUNIT ALPHA KIN11 (PTHR24343:SF438)	non-receptor serine/threonine protein kinase(PC00167)
AT3G07130	Purple acid phosphatase 15;PAP15;ortholog	PURPLE ACID PHOSPHATASE 15 (PTHR22953:SF96)
AT1G25054	Probable UDP-3-O-acyl-N-acetylglucosamine deacetylase 1, mitochondrial;LPXC1;ortholog	UDP-3-O-ACYL-N-ACETYLGLUCOSAMINE DEACETYLASE 1, MITOCHONDRIAL-RELATED (PTHR33694:SF1)
AT2G40960	Expressed protein;At2g40960;ortholog	EXPRESSED PROTEIN-RELATED (PTHR15672:SF26)
AT1G47915	Putative F-box protein At1g47915;At1g47915;ortholog
AT4G11920	Protein FIZZY-RELATED 1;FZR1;ortholog	PROTEIN FIZZY-RELATED 1 (PTHR19918:SF40)	ubiquitin-protein ligase(PC00234)
AT3G09680	40S ribosomal protein S23-1;RPS23A;ortholog	40S RIBOSOMAL PROTEIN S23-1-RELATED (PTHR11652:SF40)	ribosomal protein(PC00202)
AT4G28980	Cyclin-dependent kinase F-1;CDKF-1;ortholog	CYCLIN-DEPENDENT KINASE 8 (PTHR24056:SF92)	non-receptor serine/threonine protein kinase(PC00167)
AT1G19090	Cysteine-rich receptor-like protein kinase 1;CRK1;ortholog	CYSTEINE-RICH RECEPTOR-LIKE PROTEIN KINASE 1 (PTHR47973:SF6)
AT4G33300	Probable disease resistance protein At4g33300;At4g33300;ortholog	DISEASE RESISTANCE PROTEIN ADR1 (PTHR11017:SF296)
AT1G18910	Zinc finger protein BRUTUS-like At1g18910;At1g18910;ortholog	BNAA09G44410D PROTEIN (PTHR21319:SF47)	ubiquitin-protein ligase(PC00234)
AT5G40320	CHP-rich zinc finger protein-like;MPO12.30;ortholog	CHP-RICH ZINC FINGER PROTEIN-LIKE (PTHR32410:SF155)
AT3G05420	Acyl-CoA-binding domain-containing protein 4;ACBP4;ortholog	ACYL-COA-BINDING DOMAIN-CONTAINING PROTEIN 4 (PTHR46093:SF6)
AT1G78340	Glutathione S-transferase U22;GSTU22;ortholog	GLUTATHIONE S-TRANSFERASE U22 (PTHR11260:SF584)
AT1G36756	Uncharacterized protein T32O22_6;At1g36756;ortholog
AT2G21850	Cysteine/Histidine-rich C1 domain family protein;At2g21850;ortholog	CYSTEINE/HISTIDINE-RICH C1 DOMAIN FAMILY PROTEIN (PTHR32410:SF163)
AT1G34910	Uncharacterized protein;At1g34910;ortholog
AT3G45190	SIT4 phosphatase-associated family protein;At3g45190;ortholog	SIT4 PHOSPHATASE-ASSOCIATED FAMILY PROTEIN (PTHR12634:SF22)	phosphatase modulator(PC00184)
AT1G35540	Putative auxin response factor 14;ARF14;ortholog	AUXIN RESPONSE FACTOR 12-RELATED (PTHR31384:SF120)
AT3G55870	ADC synthase superfamily protein;At3g55870;ortholog	ADC SYNTHASE SUPERFAMILY PROTEIN-RELATED (PTHR11236:SF33)
AT5G28340	Tetratricopeptide repeat (TPR)-like superfamily protein;At5g28340;ortholog	TETRATRICOPEPTIDE REPEAT (TPR)-LIKE SUPERFAMILY PROTEIN (PTHR47938:SF13)
AT2G07751	NADH-ubiquinone oxidoreductase chain 3;51141.TRNA-ILE-1;ortholog	NADH-UBIQUINONE OXIDOREDUCTASE CHAIN 3 (PTHR11058:SF17)	oxidoreductase(PC00176)
AT1G36240	Putative 60S ribosomal protein L30-1;RPL30A;ortholog	60S RIBOSOMAL PROTEIN L30-1-RELATED (PTHR11449:SF25)	ribosomal protein(PC00202)
AT2G02498	Transmembrane protein;At2g02498;ortholog
AT4G09520	Cofactor-independent phosphoglycerate mutase;At4g09520;ortholog	COFACTOR-INDEPENDENT PHOSPHOGLYCERATE MUTASE (PTHR31209:SF0)
AT1G05785	Got1/Sft2-like vescicle transport protein family;At1g05785;ortholog	GOT1/SFT2-LIKE VESCICLE TRANSPORT PROTEIN FAMILY (PTHR21493:SF246)
AT4G10280	AT4g10280/F24G24_80;F24G24.80;ortholog	RMLC-LIKE JELLY ROLL PROTEIN-RELATED (PTHR33271:SF1)
AT5G19630	Alpha/beta-Hydrolases superfamily protein;At5g19630;ortholog	ALPHA/BETA-HYDROLASES SUPERFAMILY PROTEIN (PTHR12277:SF75)	serine protease(PC00203)
AT5G26692	Putative membrane lipoprotein;At5g26692;ortholog
AT1G48270	G-protein coupled receptor 1;GCR1;ortholog	TRANSMEMBRANE PROTEIN 116 (PTHR23112:SF0)
AT2G07675	Ribosomal protein S12;rps12;ortholog	MITOCHONDRIAL RIBOSOMAL PROTEIN, SMALL (PTHR11652:SF1)	ribosomal protein(PC00202)
AT2G14835	Expressed protein;At2g14835;ortholog	ZINC FINGER PROTEIN-LIKE 1 (PTHR12981:SF0)	membrane traffic protein(PC00150)
AT1G44478	Cyclophilin;At1g44478;ortholog	PEPTIDYL-PROLYL CIS-TRANS ISOMERASE-LIKE 4 (PTHR45843:SF1)
AT2G21140	Proline-rich protein 2;PRP2;ortholog	PROLINE-RICH PROTEIN 2 (PTHR23201:SF79)
AT2G43865	Uncharacterized protein;At2g43865;ortholog
AT5G01960	RING/U-box superfamily protein;At5g01960;ortholog	RING/U-BOX SUPERFAMILY PROTEIN (PTHR15860:SF19)
AT5G27510	Protein kinase superfamily protein;At5g27510;ortholog	PROTEIN KINASE SUPERFAMILY PROTEIN (PTHR48011:SF51)
AT1G40390	DNAse I-like superfamily protein;At1g40390;ortholog	DNASE I-LIKE SUPERFAMILY PROTEIN (PTHR33710:SF20)
AT3G22570	Bifunctional inhibitor/lipid-transfer protein/seed storage 2S albumin superfamily protein;At3g22570;ortholog	BIFUNCTIONAL INHIBITOR/LIPID-TRANSFER PROTEIN/SEED STORAGE 2S ALBUMIN SUPERFAMILY PROTEIN (PTHR33044:SF180)
AT5G27330	Prefoldin chaperone subunit family protein;At5g27330;ortholog
AT2G32030	Acyl-CoA N-acyltransferases (NAT) superfamily protein;At2g32030;ortholog	ACYL-COA N-ACYLTRANSFERASES (NAT) SUPERFAMILY PROTEIN (PTHR46067:SF27)
AT3G22860	Eukaryotic translation initiation factor 3 subunit C;TIF3C2;ortholog	EUKARYOTIC TRANSLATION INITIATION FACTOR 3 SUBUNIT C-RELATED (PTHR13937:SF0)	translation initiation factor(PC00224)
AT2G17320	AT2G17320 protein;At2g17320;ortholog	BNAC03G47610D PROTEIN (PTHR12280:SF38)
AT1G21960	RING/U-box superfamily protein;At1g21960;ortholog	F6A14.12 PROTEIN-RELATED (PTHR15710:SF120)
AT2G22780	Malate dehydrogenase 1, peroxisomal;PMDH1;ortholog	MALATE DEHYDROGENASE, MITOCHONDRIAL (PTHR11540:SF16)	dehydrogenase(PC00092)
AT1G14800	Nucleic acid-binding, OB-fold-like protein;At1g14800;ortholog	F-BOX FAMILY PROTEIN-RELATED (PTHR33784:SF25)
AT2G21470	SUMO-activating enzyme subunit 2;SAE2;ortholog	SUMO-ACTIVATING ENZYME SUBUNIT 2 (PTHR10953:SF5)	ubiquitin-protein ligase(PC00234)
AT3G50930	Protein HYPER-SENSITIVITY-RELATED 4;HSR4;ortholog	PROTEIN HYPER-SENSITIVITY-RELATED 4 (PTHR23070:SF153)
AT3G43910	MutS2;T15B3_50;ortholog	HOLLIDAY JUNCTION RESOLVASE MOC1, CHLOROPLASTIC-RELATED (PTHR36015:SF6)
AT1G47960	Cell wall / vacuolar inhibitor of fructosidase 1;C/VIF1;ortholog	CELL WALL / VACUOLAR INHIBITOR OF FRUCTOSIDASE 1 (PTHR31080:SF18)
AT2G16090	Probable E3 ubiquitin-protein ligase ARI2;ARI2;ortholog	E3 UBIQUITIN-PROTEIN LIGASE ARI2-RELATED (PTHR11685:SF241)	ubiquitin-protein ligase(PC00234)
AT4G03540	CASP-like protein 1C1;At4g03540;ortholog	CASP-LIKE PROTEIN 1C1 (PTHR11615:SF159)	dehydrogenase(PC00092)
AT1G52980	Nuclear/nucleolar GTPase 2;NUG2;ortholog	NUCLEOLAR GTP-BINDING PROTEIN 2 (PTHR11089:SF9)
AT2G32040	Folate-biopterin transporter 1, chloroplastic;At2g32040;ortholog	FOLATE-BIOPTERIN TRANSPORTER 1, CHLOROPLASTIC (PTHR31585:SF0)
AT5G24910	Cytochrome P450 714A1;CYP714A1;ortholog	CYTOCHROME P450 714A1-RELATED (PTHR24282:SF36)	oxygenase(PC00177)
AT5G65165	Succinate dehydrogenase [ubiquinone] iron-sulfur subunit 3, mitochondrial;SDH2-3;ortholog	SUCCINATE DEHYDROGENASE [UBIQUINONE] IRON-SULFUR SUBUNIT 3, MITOCHONDRIAL (PTHR11921:SF40)	dehydrogenase(PC00092)
AT1G05450	Bifunctional inhibitor/lipid-transfer protein/seed storage 2S albumin superfamily protein;At1g05450;ortholog	BIFUNCTIONAL INHIBITOR/LIPID-TRANSFER PROTEIN/SEED STORAGE 2S ALBUMIN SUPERFAMILY PROTEIN (PTHR33044:SF136)
AT2G25100	Ribonuclease H2 subunit A;At2g25100;ortholog	RIBONUCLEASE H2 SUBUNIT A (PTHR10954:SF7)	endoribonuclease(PC00094)
AT5G46170	F-box protein At5g46170;At5g46170;ortholog	OS05G0510400 PROTEIN (PTHR31215:SF2)
AT3G42060	Myosin heavy chain-like protein;F4M19_20;ortholog	MEIOSIS-SPECIFIC PROTEIN ASY2-RELATED (PTHR31099:SF18)
AT2G18570	UDP-glycosyltransferase 72D1;UGT72D1;ortholog	GLYCOSYLTRANSFERASE-RELATED (PTHR48047:SF75)
AT5G35790	Glucose-6-phosphate 1-dehydrogenase 1, chloroplastic;G6PD1;ortholog	GLUCOSE-6-PHOSPHATE 1-DEHYDROGENASE 1, CHLOROPLASTIC (PTHR23429:SF13)	dehydrogenase(PC00092)
AT4G00960	Putative receptor-like protein kinase At4g00960;At4g00960;ortholog	CYSTEINE-RICH RECEPTOR-LIKE PROTEIN KINASE 41 (PTHR27002:SF796)
AT5G45573	Uncharacterized protein;At5g45573;ortholog
AT4G20160	Golgin family A protein;At4g20160;ortholog	GOLGIN FAMILY A PROTEIN (PTHR47820:SF2)
AT3G17710	F-box protein At3g17710;At3g17710;ortholog	F-BOX ASSOCIATED UBIQUITINATION EFFECTOR FAMILY PROTEIN (PTHR47993:SF181)
AT1G47820	T2E6.7;At1g47820;ortholog	T2E6.7-RELATED (PTHR37194:SF2)
AT1G32585	VQ motif-containing protein 5;VQ5;ortholog	VQ MOTIF-CONTAINING PROTEIN 5 (PTHR33783:SF5)
AT2G13440	Glucose-inhibited division family A protein;At2g13440;ortholog	PROTEIN MTO1 HOMOLOG, MITOCHONDRIAL (PTHR11806:SF0)
AT4G00750	Probable methyltransferase PMT15;At4g00750;ortholog	METHYLTRANSFERASE PMT15-RELATED (PTHR10108:SF1059)	methyltransferase(PC00155)
AT1G34510	Peroxidase 8;PER8;ortholog	PEROXIDASE 44-RELATED (PTHR31235:SF90)
AT2G19820	LOB domain-containing protein 9;LBD9;ortholog	LOB DOMAIN-CONTAINING PROTEIN 5-RELATED (PTHR31301:SF19)
AT2G32120	Heat shock 70 kDa protein 8;HSP70-8;ortholog	HEAT SHOCK 70 KDA PROTEIN 8 (PTHR19375:SF101)
AT1G07270	Cell division control protein 6 homolog B;CDC6B;ortholog	CELL DIVISION CONTROL PROTEIN 6 HOMOLOG (PTHR10763:SF26)	replication origin binding protein(PC00199)
AT1G40087	Plant transposase (Ptta/En/Spm family);At1g40087;ortholog	PLANT TRANSPOSASE (PTTA/EN/SPM FAMILY) (PTHR33144:SF22)
AT2G43860	Probable polygalacturonase At2g43860;At2g43860;ortholog	BNAANNG19420D PROTEIN (PTHR31375:SF216)
AT4G15510	PsbP domain-containing protein 1, chloroplastic;PPD1;ortholog	PSBP DOMAIN-CONTAINING PROTEIN 1, CHLOROPLASTIC (PTHR31407:SF15)
AT3G26700	Protein kinase superfamily protein;At3g26700;ortholog	PROTEIN KINASE SUPERFAMILY PROTEIN (PTHR47982:SF20)
AT1G47920	RNI-like superfamily protein;At1g47920;ortholog	RNI-LIKE SUPERFAMILY PROTEIN (PTHR31293:SF18)
AT3G55254	Plant self-incompatibility protein S1 family;At3g55254;ortholog	PLANT SELF-INCOMPATIBILITY PROTEIN S1 FAMILY (PTHR31232:SF45)
AT1G49450	F13F21.11 protein;At1g49450;ortholog	F13F21.11 PROTEIN (PTHR22844:SF339)
AT3G27290	F-box protein At3g27290;At3g27290;ortholog	F-BOX PROTEIN SKIP14-LIKE (PTHR13382:SF20)	ATP synthase(PC00002)
AT3G22700	F-box protein At3g22700;At3g22700;ortholog	F-BOX ONLY PROTEIN 9-RELATED (PTHR47993:SF70)
AT3G23080	Membrane related protein-like;At3g23080;ortholog	MEMBRANE RELATED PROTEIN-LIKE (PTHR19308:SF36)
AT5G25130	Cytochrome P450 71B12;CYP71B12;ortholog	CYTOCHROME P450 71B11-RELATED (PTHR47956:SF96)
AT1G47260	Gamma carbonic anhydrase 2, mitochondrial;GAMMACA2;ortholog	GAMMA CARBONIC ANHYDRASE 2, MITOCHONDRIAL (PTHR13061:SF30)	microtubule binding motor protein(PC00156)
AT3G30235	General transcription factor 2-related zinc finger protein;At3g30235;ortholog
AT2G24670	B3 domain-containing protein At2g24670;At2g24670;ortholog	BNAC08G44340D PROTEIN (PTHR31541:SF35)
AT5G37980	Allyl alcohol dehydrogenase; NADP-dependent oxidoreductase-like protein;At5g37980;ortholog	ALLYL ALCOHOL DEHYDROGENASE, NADP-DEPENDENT OXIDOREDUCTASE-LIKE PROTEIN-RELATED (PTHR43205:SF24)	reductase(PC00198)
AT1G32330	Heat stress transcription factor A-1d;HSFA1D;ortholog	HEAT STRESS TRANSCRIPTION FACTOR A-1D (PTHR10015:SF385)	winged helix/forkhead transcription factor(PC00246)
AT5G44410	Berberine bridge enzyme-like 27;At5g44410;ortholog	BERBERINE BRIDGE ENZYME-LIKE 27-RELATED (PTHR32448:SF70)
AT5G38560	Proline-rich receptor-like protein kinase PERK8;PERK8;ortholog	PROLINE-RICH RECEPTOR-LIKE PROTEIN KINASE PERK8 (PTHR27001:SF489)
AT5G66300	NAC domain-containing protein 105;NAC105;ortholog	NAC DOMAIN-CONTAINING PROTEIN 105 (PTHR31989:SF140)
AT5G19210	DEAD-box ATP-dependent RNA helicase 58, chloroplastic;RH58;ortholog	DEAD-BOX ATP-DEPENDENT RNA HELICASE 58, CHLOROPLASTIC (PTHR47958:SF95)
AT1G44835	YbaK/aminoacyl-tRNA synthetase-associated domain-containing protein;At1g44835;ortholog	PROLYL-TRNA SYNTHETASE ASSOCIATED DOMAIN-CONTAINING PROTEIN 1-RELATED (PTHR31423:SF3)
AT3G29636	Transferase-like protein;At3g29636;ortholog
AT5G28560	Uncharacterized protein;At5g28560;ortholog
AT1G49032	Uncharacterized protein;At1g49032;ortholog
AT5G41610	Cation/H(+) antiporter 18;CHX18;ortholog	CATION/H(+) ANTIPORTER 18 (PTHR32468:SF34)	transporter(PC00227)
AT1G49005	CLAVATA3/ESR (CLE)-related protein 11;CLE11;ortholog	CLAVATA3/ESR (CLE)-RELATED PROTEIN 11-RELATED (PTHR34359:SF10)
AT1G65760	Uncharacterized protein At1g65760;At1g65760;ortholog	ASCORBIC ACID MANNOSE PATHWAY REGULATOR-RELATED (PTHR47123:SF6)
